# Supplementary material for: High-Throughput Phenotyping Accelerates the Dissection of the Phenotypic Variation and Genetic Architecture of Shank Vascular Bundles in Maize (Zea mays L.)
Source: Plants (Basel). 2022 May 18;11(10):1339. doi: 10.3390/plants11101339 (PMC9145235; doi:10.3390/plants11101339)
Supplement: Supplementary file 1 [file plants-11-01339-s001.zip]

Archive with 37 entries (35 files):
- Supplemental Table S1.xlsx
- Supplemental Table S3.xlsx
- Supplemental Table S4/
- Supplemental Table S4/╜ß╣√_30/
- Supplemental Table S4/╜ß╣√_30/ARIVB_Final result.csv
- Supplemental Table S4/╜ß╣√_30/EZ_A_Final result.csv
- Supplemental Table S4/╜ß╣√_30/IZ_A_Final result.csv
- Supplemental Table S4/╜ß╣√_30/IZ_T_Final result.csv
- Supplemental Table S4/╜ß╣√_30/IZ_VB_A_Final result.csv
- Supplemental Table S4/╜ß╣√_30/IZ_VB_CA_Final result.csv
- Supplemental Table S4/╜ß╣√_30/IZ_VB_D_Final result.csv
- Supplemental Table S4/╜ß╣√_30/IZ_VB_N_Final result.csv
- Supplemental Table S4/╜ß╣√_30/PZ_VB_A_Final result.csv
- Supplemental Table S4/╜ß╣√_30/PZ_VB_CAR_Final result.csv
- Supplemental Table S4/╜ß╣√_30/PZ_VB_CA_Final result.csv
- Supplemental Table S4/╜ß╣√_30/PZ_VB_D_Final result.csv
- Supplemental Table S4/╜ß╣√_30/PZ_VB_N_Final result.csv
- Supplemental Table S4/╜ß╣√_30/SZ_A_Final result.csv
- Supplemental Table S4/╜ß╣√_30/SZ_CA_Final result.csv
- Supplemental Table S4/╜ß╣√_30/SZ_CCA_Final result.csv
- Supplemental Table S4/╜ß╣√_30/SZ_LA_Final result.csv
- Supplemental Table S4/╜ß╣√_30/SZ_P_Final result.csv
- Supplemental Table S4/╜ß╣√_30/SZ_SA_Final result.csv
- Supplemental Table S4/╜ß╣√_30/VB_AAVE_Final result.csv
- Supplemental Table S4/╜ß╣√_30/VB_A_Final result.csv
- Supplemental Table S4/╜ß╣√_30/VB_CAAVE_Final result.csv
- Supplemental Table S4/╜ß╣√_30/VB_CAR_Final result.csv
- Supplemental Table S4/╜ß╣√_30/VB_CCAAVE_Final result.csv
- Supplemental Table S4/╜ß╣√_30/VB_D_Final result.csv
- Supplemental Table S4/╜ß╣√_30/VB_LAAVE_Final result.csv
- Supplemental Table S4/╜ß╣√_30/VB_LWR_Final result.csv
- Supplemental Table S4/╜ß╣√_30/VB_N_Final result.csv
- Supplemental Table S4/╜ß╣√_30/VB_PAVE_Final result.csv
- Supplemental Table S4/╜ß╣√_30/VB_SAAVE_Final result.csv
- Supplementary Figure S1.png
- Supplementary Figure S2.png
- Table S2.csv
