# Supplementary material for: High-Throughput Phenotyping Accelerates the Dissection of the Phenotypic Variation and Genetic Architecture of Shank Vascular Bundles in Maize (Zea mays L.)
Source: Plants (Basel). 2022 May 18;11(10):1339. doi: 10.3390/plants11101339 (PMC9145235; doi:10.3390/plants11101339)
Supplement: Supplementary file 1 [file plants-11-01339-s001.zip › Supplemental Table S1.xlsx]

## Sheet: 130 candidate genes
Trait	annotated_Gene	Category	Symbol	Aliases	description	other_designations	chromosome	Position	SNP	MAF	Allele	genomic_nucleotide_accession.version	start_position_on_the_genomic_accession	end_position_on_the_genomic_accession	orientation	exon_count	tax_id	Org_name	GeneID
VB_N	Zm00001d039324	intergenic	LOC103649554	ZEAMMB73_Zm00001d039324, EREB50, GRMZM2G142179	pathogenesis-related genes transcriptional activator PTI6	pathogenesis-related genes transcriptional activator PTI6|AP2-EREBP transcription factor|Ethylene-responsive transcription factor CRF4	3	1852219	chr3.S_1852219	0.1599	A	NC_050098.1	2682364	2684236	minus	1	4577	Zea mays	103649554
VB_N	Zm00001d013219	intergenic	LOC100286312	ZEAMMB73_Zm00001d013219, GRMZM2G077404	arginine N-methyltransferase 2	arginine N-methyltransferase 2|ankyrin repeat family protein	5	6679609	chr5.S_6679609	0.0844	C	NC_050100.1	6883711	6889075	plus	2	4577	Zea mays	103632876
VB_N	Zm00001d028625	intergenic	LOC100501071	ZEAMMB73_Zm00001d028625	DOF30 transcription factor	Dof zinc finger protein DOF3.6-like|uncharacterized protein LOC100501071	1	41220366	chr1.S_41220366	0.1883	T	NC_050096.1	40846726	40848798	minus	2	4577	Zea mays	103631863
VB_N	Zm00001d013218	intergenic	LOC100193639	ZEAMMB73_Zm00001d013218, GRMZM2G141940	Chaperone DnaJ-domain superfamily protein	uncharacterized protein LOC100193639	5	6679609	chr5.S_6679609	0.0844	C	NC_050100.1	6833645	6836755	minus	6	4577	Zea mays	103631763
VB_LWR	Zm00001d041575	intergenic	LOC100273435	ZEAMMB73_Zm00001d041575	Diaminopimelate epimerase chloroplastic	Diaminopimelate epimerase chloroplastic|diaminopimelate epimerase chloroplastic	3	127851736	chr3.S_127851736	0.314	C	NC_050098.1	128786776	128805613	minus	13	4577	Zea mays	100273435
VB_LWR	Zm00001d020344	intronic	LOC100276143	ZEAMMB73_Zm00001d020344, GRMZM2G010389	Protein CHAPERONE-LIKE PROTEIN OF POR1 chloroplastic	Protein CHAPERONE-LIKE PROTEIN OF POR1, chloroplastic-like	7	108008639	chr7.S_108008639	0.1192	C	NC_050102.1	109417978	109421349	plus	5	4577	Zea mays	100276143
VB_LWR	Zm00001d018683	intergenic	LOC103631895	ZEAMMB73_Zm00001d018683, GRMZM2G045031	Os07g0120600-like protein	uncharacterized protein LOC103631895	7	2558106	chr7.S_2558106	0.0669	C	NC_050102.1	2491764	2492592	plus	1	4577	Zea mays	103631895
VB_LWR	Zm00001d017268	intergenic	LOC541732	ZEAMMB73_Zm00001d017268, GRMZM2G095904, MYB41	myb-related protein Myb4	myb-related protein Myb4|MYB transcription factor|R2R3MYB-domain protein|putative MYB DNA-binding domain superfamily protein	5	191129001	chr5.S_191129001	0.1842	A	NC_050100.1	190173286	190174642	minus	2	4577	Zea mays	541732
VB_LWR	Zm00001d006640	intergenic	LOC100384812	ZEAMMB73_Zm00001d006640, GRMZM2G030713	O-fucosyltransferase 36	O-fucosyltransferase 36|O-fucosyltransferase family protein	2	213191236	chr2.S_213191236	0.2326	G	NC_050097.1	213252049	213256704	plus	4	4577	Zea mays	100384812
VB_LWR	Zm00001d038105	exonic	LOC100194196	ZEAMMB73_Zm00001d038105, GRMZM5G869788	Glycosyltransferase family 61 protein	uncharacterized protein LOC100194196	6	148059511	chr6.S_148059511	0.1118	G	NC_050101.1	155105765	155110964	minus	4	4577	Zea mays	100194196
VB_LWR	Zm00001d017264	intergenic	LOC103627429	ZEAMMB73_Zm00001d017264, GRMZM2G014560	wall-associated receptor kinase 5	wall-associated receptor kinase 5|Wall-associated receptor kinase-like 8|putative WAK family receptor-like protein kinase	5	191129001	chr5.S_191129001	0.1842	A	NC_050100.1	190039325	190041893	minus	3	4578	Zea mays	103627429
VB_LWR	Zm00001d047013	intergenic	LOC103640205	ZEAMMB73_Zm00001d047013	pentatricopeptide repeat-containing protein At4g02750	pentatricopeptide repeat-containing protein At4g02750|Pentatricopeptide repeat-containing protein mitochondrial	9	115380240	chr9.S_115380240	0.1599	C	NC_050104.1	117050076	117056356	minus	4	4577	Zea mays	103640205
VB_LWR	Zm00001d047015	intergenic	LOC103638891	ZEAMMB73_Zm00001d047015, GRMZM2G049288	dnaJ homolog subfamily C GRV2	dnaJ homolog subfamily C GRV2	9	115380240	chr9.S_115380240	0.1599	C	NC_050104.1	117208027	117230089	plus	22	4577	Zea mays	103638891
VB_LAAVE	Zm00001d021741	intergenic	LOC103633283	ZEAMMB73_Zm00001d021741, GRMZM2G153162	eukaryotic translation initiation factor 4G	eukaryotic translation initiation factor 4G	7	161961011	chr7.S_161961011	0.1279	G	NC_050102.1	165566730	165575086	plus	12	4577	Zea mays	103633283
VB_LAAVE	Zm00001d053564	intergenic	LOC100279814	ZEAMMB73_Zm00001d053564, GRMZM2G162992, pco072181(99)	uncharacterized LOC100279814	uncharacterized protein LOC100279814|KH domain-containing protein	4	234447422	chr4.S_234447422	0.4041	T	NC_050099.1	237839796	237845874	minus	7	4577	Zea mays	100279814
VB_LAAVE	Zm00001d021740	intergenic	LOC100273559	ZEAMMB73_Zm00001d021740, GRMZM2G008528	uncharacterized LOC100273559	uncharacterized protein LOC100273559	7	161961011	chr7.S_161961011	0.1279	G	NC_050102.1	165481360	165484017	plus	2	4577	Zea mays	100273559
VB_LAAVE	Zm00001d042505	intergenic	LOC100383357	ZEAMMB73_Zm00001d042505, GRMZM2G093119, umc1400	uncharacterized LOC100383357	uncharacterized protein LOC100383357|Sister chromatid cohesion 1 protein 4	3	169745878	chr3.S_169745878	0.1076	T	NC_050098.1	172058090	172067575	plus	15	4577	Zea mays	100383357
VB_LAAVE	Zm00001d042504	intergenic	LOC100273985	ZEAMMB73_Zm00001d042504, GRMZM2G137174	Patatin-like protein 2	Patatin-like protein 3-like|uncharacterized protein LOC100273985	3	169745878	chr3.S_169745878	0.1076	T	NC_050098.1	171760793	171764842	minus	8	4577	Zea mays	100273985
VB_LAAVE	Zm00001d053565	intergenic	LOC100193694	ZEAMMB73_Zm00001d053565, GRMZM2G069631	uncharacterized LOC100193694	Serine/threonine protein phosphatase 2A 55 kDa regulatory subunit B beta isoform|uncharacterized protein LOC100193694	4	234447422	chr4.S_234447422	0.4041	T	NC_050099.1	237921197	237930741	plus	14	4577	Zea mays	100193694
VB_D	Zm00001d039936	intergenic	LOC100286044	ZEAMMB73_Zm00001d039936, GRMZM2G158232, Zmhsp 17.2, hsp 17.2	16.9 kDa class I heat shock protein 1	16.9 kDa class I heat shock protein 1|17.4 kDa class I heat shock protein|Class I low molecular weight heat shock protein|heat shock protein 17.2	3	19947285	chr3.S_19947285	0.1977	G	NC_050098.1	20587828	20588577	plus	1	4577	Zea mays	100286044
VB_D	Zm00001d043808	intergenic	LOC100275175	ZEAMMB73_Zm00001d043808, GRMZM2G415772	DUF1639 family protein	uncharacterized protein LOC100275175	3	210715845	chr3.S_210715845	0.3459	G	NC_050098.1	212778583	212779819	plus	2	4577	Zea mays	100275175
VB_D	Zm00001d043807	intergenic	LOC100193632	ZEAMMB73_Zm00001d043807, GRMZM2G031213, cl12600_1	uncharacterized LOC100193632	Mediator of RNA polymerase II transcription subunit 27|uncharacterized protein LOC100193632|cl12600_1(611)	3	210715845	chr3.S_210715845	0.3459	G	NC_050098.1	212728390	212736378	minus	7	4577	Zea mays	100193632
VB_D	Zm00001d027922	intergenic	LOC100194334	ZEAMMB73_Zm00001d027922, GRMZM2G115182, pco086222	uncharacterized LOC100194334	uncharacterized LOC100194334|uncharacterized protein LOC100194334|Eukaryotic translation initiation factor 3 subunit K|eukaryotic translation initiation factor 3 subunit 12|pco086222(707)	1	17714068	chr1.S_17714068	0.2829	T	NC_050096.1	17617902	17621330	minus	8	4577	Zea mays	103648075
VB_D	Zm00001d027807	intergenic	LOC100274180	ZEAMMB73_Zm00001d027807, GRMZM2G314133	Ubiquitin carboxyl-terminal hydrolase-related protein	uncharacterized protein LOC100274180	1	14033701	chr1.S_14033701	0.2662	T	NC_050096.1	13907513	13925471	minus	13	4577	Zea mays	103648074
VB_D	Zm00001d033861	intergenic	LOC100283504	ZEAMMB73_Zm00001d033861, GRMZM2G000743, knox3	KNOX1 domain containing protein	KNOX1 domain containing protein|knotted 1-type homeobox protein 3|knotted homeobox3	1	276307427	chr1.S_276307427	0.1266	A	NC_050096.1	278112198	278134170	minus	5	4577	Zea mays	103647881
VB_D	Zm00001d033860	intergenic	LOC100501429	ZEAMMB73_Zm00001d033860, GRMZM2G073754	uncharacterized LOC100501429	uncharacterized protein LOC100501429	1	276307427	chr1.S_276307427	0.1266	A	NC_050096.1	278069101	278072080	plus	5	4577	Zea mays	103643363
VB_D	Zm00001d039935	intergenic	LOC103649807	ZEAMMB73_Zm00001d039935, GRMZM2G422240	class I heat shock protein pseudogene	16.9 kDa class I heat shock protein 1|16.9 kDa class I heat shock protein 1-like	3	19947285	chr3.S_19947285	0.1977	G	NC_050098.1	20490419	20491172	plus	1	4577	Zea mays	103649807
VB_CCAAVE	Zm00001d027361	intergenic	LOC100286177	ZEAMMB73_Zm00001d027361, GRMZM2G088482	ATPP2-A13	ATPP2-A13|F-box protein PP2-A13	1	3714505	chr1.S_3714505	0.1076	G	NC_050096.1	3732787	3735456	plus	3	4577	Zea mays	100286177
VB_CCAAVE	Zm00001d008294	intergenic	LOC100381878	ZEAMMB73_Zm00001d008294, GRMZM2G128080, cl30189_1	uncharacterized LOC100381878	uncharacterized protein LOC100381878|Translin family protein	8	4360505	chr8.S_4360505	0.064	G	NC_050103.1	4487395	4493188	plus	7	4577	Zea mays	100381878
VB_CCAAVE	Zm00001d032194	intergenic	LOC100273887	ZEAMMB73_Zm00001d032194, GRMZM2G428555	uncharacterized LOC100273887	Transcription factor CSA|myb domain protein 105|putative MYB DNA-binding domain superfamily protein	1	216578714	chr1.S_216578714	0.2006	A	NC_050096.1	218413566	218416709	plus	3	4577	Zea mays	100273887
VB_CCAAVE	Zm00001d029806	intergenic	LOC100285097	ZEAMMB73_Zm00001d029806, GRMZM2G052344	uncharacterized LOC100285097	NEP1-interacting protein 2|NEP1-interacting protein-like 1|RING-H2 finger protein ATL2B|putative RING zinc finger domain superfamily protein	1	87764711	chr1.S_87764711	0.0727	C	NC_050096.1	86933592	86935875	minus	4	4577	Zea mays	100285097
VB_CCAAVE	Zm00001d032098	intergenic	LOC100275491	ZEAMMB73_Zm00001d032098, GRMZM2G129879	uncharacterized LOC100275491	uncharacterized LOC100275491|DUF581 family protein	1	212628327	chr1.S_212628327	0.1017	C	NC_050096.1	214402571	214403575	minus	2	4577	Zea mays	100275491
VB_CCAAVE	Zm00001d028240	intergenic	LOC100273366	ZEAMMB73_Zm00001d028240, GRMZM2G164965	50S ribosomal protein L15, chloroplastic-like	50S ribosomal protein L15, chloroplastic-like|50S ribosomal protein L15 chloroplastic	1	27629961	chr1.S_27629961	0.0988	C	NC_050096.1	27448499	27450237	plus	3	4577	Zea mays	100273366
VB_CCAAVE	Zm00001d008293	intergenic	LOC103634672	ZEAMMB73_Zm00001d008293, GRMZM2G028156	probable splicing factor 3A subunit 1	probable splicing factor 3A subunit 1|putative splicing factor 3A subunit 1	8	4360505	chr8.S_4360505	0.064	G	NC_050103.1	4422353	4427363	minus	5	4577	Zea mays	103634672
VB_CCAAVE	Zm00001d048829	intergenic	LOC100383853	ZEAMMB73_Zm00001d048829, GRMZM5G811176	uncharacterized LOC100383853	uncharacterized protein LOC100383853|Remorin family protein	4	6069907	chr4.S_6069907	0.1483	C	NC_050099.1	6282986	6285773	plus	3	4577	Zea mays	100383853
VB_CCAAVE	Zm00001d032099	intergenic	LOC103643245	ZEAMMB73_Zm00001d032099, GRMZM5G825854	conserved oligomeric Golgi complex subunit 3	conserved oligomeric Golgi complex subunit 3|sec34-like family protein	1	212628327	chr1.S_212628327	0.1017	C	NC_050096.1	214459942	214486523	minus	25	4577	Zea mays	103643245
VB_CCAAVE	Zm00001d027472	intergenic	LOC100502361	ZEAMMB73_Zm00001d027472, GRMZM2G180951, GRMZM2G341918	callose synthase 3	callose synthase 3|uncharacterized protein LOC100502361|putative glycosyl transferase family protein	1	6194262	chr1.S_6194262	0.1047	T	NC_050096.1	6021587	6114991	minus	46	4577	Zea mays	100502361
VB_CCAAVE	Zm00001d048831	intergenic	LOC100275481	ZEAMMB73_Zm00001d048831, GRMZM5G837872, GRMZM5G853191, si606071d07	uncharacterized LOC100275481	uncharacterized protein LOC100275481|si606071d07(371)	4	6069907	chr4.S_6069907	0.1483	C	NC_050099.1	6330190	6333179	minus	2	4577	Zea mays	100275481
VB_CCAAVE	Zm00001d027476	intergenic	LOC103644394	ZEAMMB73_Zm00001d027476, GRMZM2G086707	uncharacterized LOC103644394	uncharacterized protein LOC103644394|DNA-directed DNA polymerases	1	6194262	chr1.S_6194262	0.1047	T	NC_050096.1	6160398	6161431	plus	2	4577	Zea mays	103644394
VB_CCAAVE	Zm00001d028238	intergenic	LOC103632850	ZEAMMB73_Zm00001d028238, GRMZM2G407287	CCAAT/enhancer-binding protein zeta	CCAAT/enhancer-binding protein zeta|CCAAT-binding factor	1	27629961	chr1.S_27629961	0.0988	C	NC_050096.1	27334682	27353514	minus	17	4577	Zea mays	103632850
VB_CCAAVE	Zm00001d044726	intergenic	LOC103629098	ZEAMMB73_Zm00001d044726, GRMZM2G307823, GRMZM2G409627	NF-X1-type zinc finger protein NFXL1	NF-X1-type zinc finger protein NFXL1	9	564051	chr9.S_564051	0.1424	A	NC_050104.1	2217657	2221596	minus	1	4577	Zea mays	103629098
VB_CAAVE	Zm00001d011357	intergenic	LOC100285653	ZEAMMB73_Zm00001d011357, GRMZM2G153058	uncharacterized LOC100285653	uncharacterized protein LOC100285653|CTP synthase family protein	8	148314932	chr8.S_148314932	0.3576	C	NC_050103.1	147703840	147710366	minus	23	4577	Zea mays	100285653
VB_CAAVE	Zm00001d020400	intergenic	LOC100272868	ZEAMMB73_Zm00001d020400	putative cinnamyl alcohol dehydrogenase 6	Probable cinnamyl alcohol dehydrogenase 8D-like	7	111409232	chr7.S_111409232	0.343	A	NC_050102.1	112817140	112819097	minus	4	4577	Zea mays	100272868
VB_CAAVE	Zm00001d006329	intergenic	LOC100303875	ZEAMMB73_Zm00001d006329, GRMZM2G153369	Hydrophobic protein RCI2B	Hydrophobic protein OSR8	2	204884270	chr2.S_204884270	0.0765	G	NC_050097.1	205006561	205007668	plus	2	4577	Zea mays	100303875
VB_CAAVE	Zm00001d038630	intergenic	LOC100273604	ZEAMMB73_Zm00001d038630, GRMZM2G163008	Sphinganine C4-monooxygenase 1	Sphinganine C4-monooxygenase 2-like	6	161348980	chr6.S_161348980	0.3256	T	NC_050101.1	168627297	168628475	minus	2	4577	Zea mays	100273604
VB_CAAVE	Zm00001d006328	intergenic	LOC100193342	ZEAMMB73_Zm00001d006328, GRMZM2G039811	Transmembrane 9 superfamily member 9	Transmembrane 9 superfamily member 9	2	204884270	chr2.S_204884270	0.0765	G	NC_050097.1	204934314	204938233	plus	7	4577	Zea mays	100193342
VB_CAAVE	Zm00001d020399	intergenic	LOC100274999	ZEAMMB73_Zm00001d020399, GRMZM2G043240, TIDP3642	protein trichome birefringence-like 14	protein trichome birefringence-like 14|uncharacterized protein LOC100274999|Protein trichome birefringence-like 16|putative DUF231 domain containing family protein	7	111409232	chr7.S_111409232	0.343	A	NC_050102.1	112723409	112727150	minus	6	4577	Zea mays	100274999
VB_CAAVE	Zm00001d044401	exonic	LOC103651577	ZEAMMB73_Zm00001d044401	chlorophyll a-b binding protein of LHCII type 1	chlorophyll a-b binding protein of LHCII type 1|photosystem II light harvesting complex gene B1B2	3	227191796	chr3.S_227191796	0.3294	C	NC_050098.1	229059342	229060422	plus	1	4577	Zea mays	103651577
VB_CAAVE	Zm00001d011358	intergenic	LOC103636070	ZEAMMB73_Zm00001d011358, GRMZM2G439168	E3 ubiquitin-protein ligase AIRP2	E3 ubiquitin-protein ligase AIRP2|putative RING zinc finger domain superfamily protein	8	148314932	chr8.S_148314932	0.3576	C	NC_050103.1	147857531	147858977	minus	5	4577	Zea mays	103636070
VB_AAVE	Zm00001d026291	intergenic	met2	ZEAMMB73_Zm00001d026291, GRMZM2G025592, met2a	DNA methyltransferase2	DNA (cytosine-5)-methyltransferase 1|DNA cytosine methyltransferase MET2a|DNA methyl transferase2|chromomethylase 1|zea methyltransferase2|zmet2	10	143066178	chr10.S_143066178	0.1715	C	NC_050105.1	144438976	144446021	minus	20	4577	Zea mays	541827
VB_AAVE	Zm00001d026293	intergenic	LOC100286148	ZEAMMB73_Zm00001d026293, GRMZM2G108125	aminotransferase y4uB	aminotransferase y4uB|Gamma-aminobutyrate transaminase POP2 mitochondrial|putative aminotransferase class III superfamily protein	10	143066178	chr10.S_143066178	0.1715	C	NC_050105.1	144533443	144545366	plus	19	4577	Zea mays	100286148
VB_AAVE	Zm00001d047421	intergenic	LOC100278142	ZEAMMB73_Zm00001d047421, GRMZM2G030458	uncharacterized LOC100278142	uncharacterized protein LOC100278142|putative transcription factor	9	129506287	chr9.S_129506287	0.2618	C	NC_050104.1	133132040	133133510	plus	1	4577	Zea mays	100278142
VB_AAVE	Zm00001d047420	intergenic	LOC100276273	ZEAMMB73_Zm00001d047420, GRMZM2G313529, IDP1474	uncharacterized LOC100276273	Protein DMP2|DUF679 domain membrane protein 2	9	129506287	chr9.S_129506287	0.2618	C	NC_050104.1	133096157	133096932	minus	1	4577	Zea mays	100276273
VB_AAVE	Zm00001d044931	intergenic	LOC100285408	ZEAMMB73_Zm00001d044931, GRMZM5G887716	tic22	tic22|Protein TIC 22 chloroplastic	9	7620614	chr9.S_7620614	0.4622	G	NC_050104.1	9250413	9255448	plus	8	4577	Zea mays	100285408
VB_AAVE	Zm00001d033669	intergenic	LOC103643871	ZEAMMB73_Zm00001d033669, GRMZM2G147332	oxysterol-binding protein-related protein 1C	oxysterol-binding protein-related protein 1C|putative oxysterol binding domain family protein	1	270245171	chr1.S_270245171	0.0698	G	NC_050096.1	271997558	272015271	plus	10	4577	Zea mays	103643871
VB_AAVE	Zm00001d046610	intergenic	LOC103640110	ZEAMMB73_Zm00001d046610, GRMZM2G446652	benzyl alcohol O-benzoyltransferase	benzyl alcohol O-benzoyltransferase|(Z)-3-hexen-1-ol acetyltransferase	9	98745519	chr9.S_98745519	0.25	A	NC_050104.1	100530818	100532311	plus	2	4577	Zea mays	103640110
VB_AAVE	Zm00001d033670	intergenic	LOC103643872	ZEAMMB73_Zm00001d033670, GRMZM2G062045	phosphatidylinositol 4-phosphate 5-kinase 2	phosphatidylinositol 4-phosphate 5-kinase 2|putative phosphatidylinositol-4-phosphate 5-kinase family protein	1	270245171	chr1.S_270245171	0.0698	G	NC_050096.1	272032837	272037086	minus	8	4577	Zea mays	103643872
VB_AAVE	Zm00001d046611	intergenic	LOC103638741	ZEAMMB73_Zm00001d046611	CCR4-NOT transcription complex subunit 1	CCR4-NOT transcription complex subunit 1|Serine/threonine-protein kinase RUNKEL	9	98745519	chr9.S_98745519	0.25	A	NC_050104.1	100680717	100683288	plus	6	4577	Zea mays	103638741
VB_AAVE	Zm00001d044933	intergenic	LOC103637885	ZEAMMB73_Zm00001d044933, GRMZM2G080696	probable fucosyltransferase 7	probable fucosyltransferase 7|Galactoside 2-alpha-L-fucosyltransferase	9	7620614	chr9.S_7620614	0.4622	G	NC_050104.1	9277607	9280055	plus	2	4577	Zea mays	103637885
VB_A	Zm00001d024119	intergenic	LOC100273221	ZEAMMB73_Zm00001d024119, GRMZM2G033985	peroxidase 40	peroxidase 40|Peroxidase superfamily protein	10	46801060	chr10.S_46801060	0.0455	G	NC_050105.1	46509716	46511534	plus	4	4577	Zea mays	100273221
VB_A	Zm00001d002810	intergenic	LOC100273976	ZEAMMB73_Zm00001d002810, GRMZM2G104166, cl36099_1a	uncharacterized LOC100273976	SH3 domain-containing protein 2-like|uncharacterized protein LOC100273976|SH3 domain-containing protein 2|cl36099_1(122)	2	23270174	chr2.S_23270174	0.1721	A	NC_050097.1	23473091	23477472	plus	10	4577	Zea mays	100273976
VB_A	Zm00001d043317	intergenic	LOC100283563	ZEAMMB73_Zm00001d043317, GRMZM2G016640, GRMZM2G091756	uncharacterized LOC100283563	uncharacterized LOC100283563|Mitochondrial glycoprotein family protein	3	196201440	chr3.S_196201440	0.4572	A	NC_050098.1	198368709	198379235	plus	3	4577	Zea mays	100283563
VB_A	Zm00001d042807	upstream	LOC100280706	ZEAMMB73_Zm00001d042807, GRMZM2G111907, pco136151a	uncharacterized LOC100280706	uncharacterized protein LOC100280706|RNA-binding protein-related|Zn-finger, RanBP-type, containing protein|pco136151(281)	3	180505767	chr3.S_180505767	0.0747	G	NC_050098.1	182785144	182790288	minus	3	4577	Zea mays	100280706
VB_A	Zm00001d010159	intergenic	LOC100282267	ZEAMMB73_Zm00001d010159, ACT-1, Actin-1, GRMZM2G126010, act1, actin	actin 1	actin-1|PCO080070|bnl(act1)|npi368(act1)|pMac1|phi115	8	102404928	chr8.S_102404928	0.3634	A	NC_050103.1	102332780	102336553	minus	5	4577	Zea mays	100282267
VB_A	Zm00001d037828	intergenic	LOC100283037	ZEAMMB73_Zm00001d037828, GRMZM2G170646	uncharacterized LOC100283037	GDSL esterase/lipase At1g28580|GDSL esterase/lipase|esterase	6	138873639	chr6.S_138873639	0.0735	G	NC_050101.1	145800263	145802437	plus	3	4577	Zea mays	100283037
VB_A	Zm00001d037826	intergenic	LOC100383615	ZEAMMB73_Zm00001d037826, GRMZM2G042477	alpha/beta-Hydrolases superfamily pseudogene	alpha/beta-Hydrolases superfamily protein	6	138873639	chr6.S_138873639	0.0735	G	NC_050101.1	145725877	145726944	plus	1	4577	Zea mays	100383615
VB_A	Zm00001d010158	intergenic	LOC109941409	ZEAMMB73_Zm00001d010158, GRMZM2G061766	uncharacterized LOC109941409	uncharacterized protein LOC109941409	8	102404928	chr8.S_102404928	0.3634	A	NC_050103.1	102129766	102131572	plus	1	4577	Zea mays	109941409
SZ_SA	Zm00001d021584	intergenic	LOC542105	ZEAMMB73_Zm00001d021584, GRMZM2G027756, MIK, MIK-KD1, MIK-KD2	GCK-like kinase MIK	GCK-like kinase MIK|protein kinase superfamily protein	7	157011434	chr7.S_157011434	0.3088	G	NC_050102.1	160750506	160765985	minus	20	4577	Zea mays	542105
SZ_SA	Zm00001d011087	intergenic	LOC103635981	ZEAMMB73_Zm00001d011087, Actin-7, GRMZM2G067985, GRMZM2G549274	actin-97	actin-97	8	138483612	chr8.S_138483612	0.3198	C	NC_050103.1	138095805	138099054	plus	5	4577	Zea mays	103635981
SZ_SA	Zm00001d021583	intergenic	LOC100383389	ZEAMMB73_Zm00001d021583, GRMZM2G325783	Protein TPX2	Protein TPX2-like|uncharacterized protein LOC100383389	7	157011434	chr7.S_157011434	0.3088	G	NC_050102.1	160543104	160547946	minus	21	4577	Zea mays	100383389
SZ_SA	Zm00001d008642	intergenic	LOC100273202	ZEAMMB73_Zm00001d008642, GRMZM2G155232, IDP98	uncharacterized LOC100273202	Serine carboxypeptidase 2|uncharacterized protein LOC100273202|Serine carboxypeptidase-like 27|serine carboxypeptidase K10B2.2	8	15550300	chr8.S_15550300	0.2297	G	NC_050103.1	15560082	15562983	plus	9	4577	Zea mays	100273202
SZ_SA	Zm00001d018157	intergenic	LOC100281795	ZEAMMB73_Zm00001d018157, GRMZM2G103101, csu1028(lhcb), csu227(gfu), lhcb4	light harvesting complex a/b protein4	Photosystem I chlorophyll a/b-binding protein 5, chloroplastic|PCO079073|chlorophyll a-b binding protein 4|csu227 PCR|csu227_PCR|csuh227|lhcb*-csu227|light harvesting complex a/b protein 4|pco079073(451)	5	215700532	chr5.S_215700532	0.0843	C	NC_050100.1	218240084	218241745	minus	6	4577	Zea mays	100281795
SZ_SA	Zm00001d018158	intergenic	LOC100285604	ZEAMMB73_Zm00001d018158, EREB139, GRMZM2G103085	ethylene-responsive element binding protein 2	ethylene-responsive element binding protein 2|AP2-EREBP transcription factor|putative AP2/EREBP transcription factor superfamily protein	5	215700532	chr5.S_215700532	0.0843	C	NC_050100.1	218262625	218263722	minus	1	4577	Zea mays	100285604
SZ_SA	Zm00001d008645	intergenic	LOC100273627	ZEAMMB73_Zm00001d008645, GRMZM2G173718	Lectin-like protein	uncharacterized protein LOC100273627	8	15550300	chr8.S_15550300	0.2297	G	NC_050103.1	15659171	15660773	minus	3	4577	Zea mays	100273627
SZ_SA	Zm00001d011088	intergenic	LOC100273381	ZEAMMB73_Zm00001d011088, GRMZM2G080858	WAT1-related protein	WAT1-related protein At5g64700-like	8	138483612	chr8.S_138483612	0.3198	C	NC_050103.1	138179898	138181449	minus	4	4577	Zea mays	100273381
SZ_SA	Zm00001d040721	intergenic	LOC103650140	ZEAMMB73_Zm00001d040721, GRMZM2G462140	dihydrolipoyl dehydrogenase 1, mitochondrial	dihydrolipoyl dehydrogenase 1, mitochondrial|Dihydrolipoyl dehydrogenase 2 mitochondrial	3	60014928	chr3.S_60014928	0.3488	G	NC_050098.1	60385027	60394167	minus	2	4577	Zea mays	103650140
SZ_P	Zm00001d003904	intergenic	LOC100283925	ZEAMMB73_Zm00001d003904, GRMZM5G886989, cl8995_1a	uncharacterized LOC100283925	uncharacterized protein LOC100283925|Transport protein particle (TRAPP) component|cl14195_1|cl8995_1(138)|transport protein particle component, Bet3 containing protein	2	66628956	chr2.S_66628956	0.1	C	NC_050097.1	67010256	67019699	minus	5	4577	Zea mays	100283925
SZ_P	Zm00001d003905	intergenic	LOC100275065	ZEAMMB73_Zm00001d003905, GRMZM2G097747	uncharacterized LOC100275065	uncharacterized protein LOC100275065	2	66628956	chr2.S_66628956	0.1	C	NC_050097.1	67189195	67196711	plus	2	4577	Zea mays	100275065
SZ_P	Zm00001d043117	intergenic	LOC100501609	ZEAMMB73_Zm00001d043117, GRMZM2G159134	uncharacterized LOC100501609	ABSCISIC ACID-INSENSITIVE 5-like protein 2|uncharacterized protein LOC100501609|putative bZIP transcription factor superfamily protein	3	189691270	chr3.S_189691270	0.314	C	NC_050098.1	191848693	191853612	plus	6	4577	Zea mays	100501609
SZ_P	Zm00001d032453	intergenic	LOC109943509	ZEAMMB73_Zm00001d032453, GRMZM6G332242	trihelix transcription factor GTL1	trihelix transcription factor GTL1|Trihelix transcription factor GT-2	1	227007981	chr1.S_227007981	0.4706	G	NC_050096.1	229064824	229069593	plus	3	4577	Zea mays	109943509
SZ_P	Zm00001d043116	intergenic	LOC103651087	ZEAMMB73_Zm00001d043116, GRMZM2G451031	AP2-like ethylene-responsive transcription factor AIL5	AP2-like ethylene-responsive transcription factor AIL5|Ethylene-responsive transcription factor WRI1	3	189691270	chr3.S_189691270	0.314	C	NC_050098.1	191737223	191740864	minus	7	4577	Zea mays	103651087
SZ_LA	Zm00001d028582	intergenic	LOC542227	ZEAMMB73_Zm00001d028582, GRMZM2G441511	Calcium-dependent protein kinase pseudogene		1	39904755	chr1.S_39904755	0.1366	T	NC_050096.1	39377267	39377665	minus	2	4577	Zea mays	542227
SZ_LA	Zm00001d028584	intergenic	LOC100274847	ZEAMMB73_Zm00001d028584, GRMZM2G320960, cl63011_1(700)	uncharacterized LOC100274847	uncharacterized protein LOC100274847	1	39904755	chr1.S_39904755	0.1366	T	NC_050096.1	39535065	39535981	minus	1	4577	Zea mays	100274847
SZ_CCA	Zm00001d034558	intergenic	LOC100273279	ZEAMMB73_Zm00001d034558, GRMZM2G004511, remorin	uncharacterized LOC100273279	Remorin 4.1-like	1	296204049	chr1.S_296204049	0.1541	A	NC_050096.1	297820215	297821554	minus	2	4577	Zea mays	100273279
SZ_CCA	Zm00001d034555	intergenic	LOC103645703	ZEAMMB73_Zm00001d034555	uncharacterized LOC103645703	uncharacterized protein LOC103645703|Disease resistance protein RPM1	1	296204049	chr1.S_296204049	0.1541	A	NC_050096.1	297690137	297701381	plus	15	4577	Zea mays	103645703
SZ_A	Zm00001d020502	intergenic	LOC100381983	ZEAMMB73_Zm00001d020502, GRMZM2G066171	putative RING zinc finger domain superfamily protein	putative RING zinc finger domain superfamily protein|RING/U-box superfamily protein	7	119533072	chr7.S_119533072	0.0988	G	NC_050102.1	120816785	120820332	plus	3	4577	Zea mays	100381983
SZ_A	Zm00001d020503	intergenic	LOC103632763	ZEAMMB73_Zm00001d020503, GRMZM2G056851	uncharacterized LOC103632763	uncharacterized protein LOC103632763	7	119533072	chr7.S_119533072	0.0988	G	NC_050102.1	120901642	120902408	minus	1	4577	Zea mays	103632763
PZ_VB_N	Zm00001d006936	intergenic	LOC103647879	ZEAMMB73_Zm00001d006936, GRMZM2G029144	peroxidase 2-like	peroxidase 2-like|Peroxidase 64|putative class III secretory plant peroxidase family protein	2	219749444	chr2.S_219749444	0.2305	C	NC_050097.1	219704975	219712663	plus	2	4577	Zea mays	103647879
PZ_VB_N	Zm00001d006937	intergenic	LOC103647881	ZEAMMB73_Zm00001d006937, GRMZM2G156257	peroxidase 2-like	peroxidase 2-like|Peroxidase 64|putative class III secretory plant peroxidase family protein	2	219749444	chr2.S_219749444	0.2305	C	NC_050097.1	219851658	219853190	minus	2	4577	Zea mays	103647881
PZ_VB_N	Zm00001d038476	intergenic	LOC541907	ZEAMMB73_Zm00001d038476, EXPA5, GRMZM2G361064	alpha-expansin 5	alpha-expansin 5|alpha expansin5	6	158293820	chr6.S_158293820	0.1331	G	NC_050101.1	165329807	165331952	minus	3	4577	Zea mays	541907
IZ_VB_N	Zm00001d006591	intergenic	LOC100281265	ZEAMMB73_Zm00001d006591, GRMZM6G441368	uncharacterized LOC100281265	uncharacterized protein LOC100281265|F-box domain containing protein	2	211738977	chr2.S_211738977	0.2118	G	NC_050097.1	211764774	211766941	minus	5	4577	Zea mays	100281265
PZ_VB_N	Zm00001d048021	intergenic	aos1	ZEAMMB73_Zm00001d048021, GRMZM2G067225, aos	allene-oxide synthase1	allene-oxide synthase1|IDP493|PCO060855|PCO060855(700)|allene oxide synthase 1|putative cytochrome P450 superfamily protein	9	148201728	chr9.S_148201728	0.289	T	NC_050104.1	151562595	151564535	minus	1	4577	Zea mays	100283563
PZ_VB_N	Zm00001d021887	intergenic	LOC100278135	ZEAMMB73_Zm00001d021887, DSUL, GRMZM2G006324	uncharacterized LOC100278135	uncharacterized protein LOC100278135|di-SUMO-like protein	7	165458524	chr7.S_165458524	0.211	C	NC_050102.1	168972296	168973118	plus	1	4577	Zea mays	100501071
PZ_VB_N	Zm00001d008449	intergenic	LOC103634748	ZEAMMB73_Zm00001d008449, GRMZM2G000035	uncharacterized LOC103634748	uncharacterized protein LOC103634748	8	8917506	chr8.S_8917506	0.1104	G	NC_050103.1	8955308	8956146	minus	1	4577	Zea mays	103651305
IZ_VB_N	Zm00001d022006	intergenic	LOC100277866	ZEAMMB73_Zm00001d022006, GRMZM2G181219	uncharacterized LOC100277866	uncharacterized protein LOC100277866	7	167853123	chr7.S_167853123	0.2616	A	NC_050102.1	171418245	171420464	minus	3	4577	Zea mays	100277866
PZ_VB_N	Zm00001d023304	intergenic	LOC103640692	ZEAMMB73_Zm00001d023304, GRMZM2G004412	disease resistance protein RGA5	disease resistance protein RGA5|probable disease resistance RPP8-like protein 2	10	2456488	chr10.S_2456488	0.2208	G	NC_050105.1	2519939	2529650	plus	7	4577	Zea mays	103643455
PZ_VB_D	Zm00001d046625	intronic	LOC100280708	ZEAMMB73_Zm00001d046625, GRMZM2G704277	calcium-binding protein	calcium-binding protein	9	99531345	chr9.S_99531345	0.0987	G	NC_050104.1	101381454	101385177	plus	7	4577	Zea mays	100280708
PZ_VB_D	Zm00001d046626	intronic	LOC103638747	ZEAMMB73_Zm00001d046626, GRMZM2G141288	probable LRR receptor-like serine/threonine-protein kinase At4g37250	probable LRR receptor-like serine/threonine-protein kinase At4g37250|putative leucine-rich repat protein kinase family protein	9	99531345	chr9.S_99531345	0.0987	G	NC_050104.1	101490593	101495115	plus	2	4577	Zea mays	103638747
PZ_VB_D	Zm00001d048041	intergenic	LOC100193428	ZEAMMB73_Zm00001d048041, GRMZM2G026742	Heat stress transcription factor A-8	Heat stress transcription factor A-8	9	148619211	chr9.S_148619211	0.4934	T	NC_050104.1	151988453	151992830	minus	4	4577	Zea mays	100193428
PZ_VB_D	Zm00001d047658	intergenic	LOC103639224	ZEAMMB73_Zm00001d047658, GRMZM2G034956, GRMZM2G312481	nicotianamine synthase 2	nicotianamine synthase 2|nicotianamine synthase10|zmNAS1 protein	9	138311812	chr9.S_138311812	0.0625	C	NC_050104.1	141864568	141866032	plus	1	4577	Zea mays	103639224
PZ_VB_D	Zm00001d011956	upstream	LOC542089	ZEAMMB73_Zm00001d011956, GRMZM2G054380, SET118, sdg118	Histone-lysine N-methyltransferase H3 lysine-9 specific SUVH4	Histone-lysine N-methyltransferase, H3 lysine-9 specific SUVH4|uncharacterized protein LOC542089|SET domain-containing protein SET118|putative histone-lysine N-methyltransferase family protein	8	165155431	chr8.S_165155431	0.0909	C	NC_050103.1	166463162	166477859	minus	16	4577	Zea mays	100286202
PZ_VB_CA	Zm00001d042398	intergenic	LOC100273881	ZEAMMB73_Zm00001d042398, GRMZM2G133173	uncharacterized LOC100273881	Dolichyl-diphosphooligosaccharide--protein glycosyltransferase subunit 2	3	164524759	chr3.S_164524759	0.352	G	NC_050098.1	165018605	165024858	minus	19	4577	Zea mays	103641502
PZ_A	Zm00001d046865	intergenic	LOC100192547	ZEAMMB73_Zm00001d046865, GRMZM2G029912	gl1 protein	gl1 protein|Protein ECERIFERUM 3	9	108508326	chr9.S_108508326	0.1136	C	NC_050104.1	110420696	110427097	plus	11	4577	Zea mays	103634586
PZ_A	Zm00001d048588	intergenic	LOC100279519	ZEAMMB73_Zm00001d048588, GRMZM2G018254	uncharacterized LOC100279519	uncharacterized protein LOC100279519	4	522039	chr4.S_522039	0.0855	G	NC_050099.1	1033729	1035870	minus	1	4577	Zea mays	100281712
PZ_A	Zm00001d048586	intergenic	LOC103655008	ZEAMMB73_Zm00001d048586, GRMZM2G000586	tropinone reductase homolog At5g06060	tropinone reductase homolog At5g06060|Retrovirus-related Pol polyprotein LINE-1	4	522039	chr4.S_522039	0.0855	G	NC_050099.1	640493	642098	minus	2	4577	Zea mays	100274180
PZ_A	Zm00001d027646	intergenic	LOC100383031	ZEAMMB73_Zm00001d027646, GRMZM2G178571	Core-2/I-branching beta-16-N-acetylglucosaminyltransferase family protein	Beta-glucuronosyltransferase GlcAT14A-like	1	9959276	chr1.S_9959276	0.1424	A	NC_050096.1	9922223	9932704	plus	4	4577	Zea mays	100383031
PZ_A	Zm00001d026457	intergenic	LOC107522022	ZEAMMB73_Zm00001d026457, GRMZM2G445616, umc2351	DNA topoisomerase 2	uncharacterized protein LOC107522022	10	146226974	chr10.S_146226974	0.1006	G	NC_050105.1	147681185	147681959	minus	1	4577	Zea mays	107522022
PZ_A	Zm00001d049442	downstream	LOC103653026	ZEAMMB73_Zm00001d049442, GRMZM2G007734	polyadenylation and cleavage factor homolog 4	polyadenylation and cleavage factor homolog 4|Polyadenylation and cleavage factor homolog 5	4	30475043	chr4.S_30475043	0.375	T	NC_050099.1	30856734	30866356	plus	8	4577	Zea mays	103653026
IZ_VB_N	Zm00001d032699	intergenic	LOC100382556	ZEAMMB73_Zm00001d032699, GRMZM2G010362, pco108418	uncharacterized LOC100382556	Transportin MOS14	1	235197314	chr1.S_235197314	0.0682	G	NC_050096.1	237194097	237227787	minus	27	4577	Zea mays	100273221
IZ_VB_N	Zm00001d027585	intergenic	LOC100286202	ZEAMMB73_Zm00001d027585, GRMZM2G157510	cyclin dependent kinase inhibitor	cyclin dependent kinase inhibitor|Cyclin-dependent kinase inhibitor 5	1	8447991	chr1.S_8447991	0.1494	C	NC_050096.1	8421233	8424779	plus	3	4577	Zea mays	100193428
IZ_VB_N	Zm00001d032703	intergenic	LOC103643455	ZEAMMB73_Zm00001d032703, GRMZM2G107629	probable methyltransferase PMT1	probable methyltransferase PMT1|putative methyltransferase PMT3	1	235197314	chr1.S_235197314	0.0682	G	NC_050096.1	237418275	237424272	minus	10	4577	Zea mays	100284209
IZ_VB_D	Zm00001d047448	intergenic	LOC100283257	ZEAMMB73_Zm00001d047448, GRMZM2G329144, pco114914	uncharacterized LOC100283257	Probable glutathione peroxidase 4|glutathione peroxidase 4|pco114914(690)	9	130495043	chr9.S_130495043	0.3353	C	NC_050104.1	133993414	133996111	minus	6	4577	Zea mays	100283257
IZ_VB_D	Zm00001d005775	intergenic	LOC103647435	ZEAMMB73_Zm00001d005775, CesA13, GRMZM2G002523	cellulose synthase A catalytic subunit 9 [UDP-forming]	cellulose synthase A catalytic subunit 9|Cellulose synthase A catalytic subunit 7|cellulose synthase catalytic subunit 13|putative cellulose synthase family protein	2	187823360	chr2.S_187823360	0.4578	G	NC_050097.1	187368706	187373242	plus	11	4577	Zea mays	103647435
IZ_VB_D	Zm00001d043713	intergenic	LOC103651281	ZEAMMB73_Zm00001d043713, GRMZM2G418256	plant/F18B13-26 protein	uncharacterized protein At1g15400	3	208042075	chr3.S_208042075	0.2435	C	NC_050098.1	210063704	210070780	plus	2	4577	Zea mays	103651281
IZ_VB_D	Zm00001d013937	intergenic	LOC100381341	ZEAMMB73_Zm00001d013937, GRMZM2G073351, por	protochlorophyllide reductase B	protochlorophyllide reductase B|NADPH-protochlorophyllide oxidoreductase|Protochlorophyllide reductase C chloroplastic	5	25256960	chr5.S_25256960	0.2039	C	NC_050100.1	25841011	25843936	minus	4	4577	Zea mays	100381341
IZ_VB_D	Zm00001d010543	intergenic	LOC100216889	ZEAMMB73_Zm00001d010543, GRMZM2G178815	putative membrane-associated kinase regulator 4	Probable membrane-associated kinase regulator 4-like	8	119907831	chr8.S_119907831	0.0822	A	NC_050103.1	119766045	119767630	minus	1	4577	Zea mays	100216889
IZ_VB_D	Zm00001d053632	intergenic	LOC103654826	ZEAMMB73_Zm00001d053632, GRMZM2G063700	40S ribosomal protein S8-like	40S ribosomal protein S8-like	4	237499018	chr4.S_237499018	0.1513	C	NC_050099.1	240887655	240890125	minus	5	4577	Zea mays	103654826
IZ_VB_CA	Zm00001d034516	intergenic	LOC100191601	ZEAMMB73_Zm00001d034516, GRMZM2G029396	uncharacterized LOC100191601	Squalene synthase 1	1	295422139	chr1.S_295422139	0.0909	G	NC_050096.1	297022982	297031713	plus	14	4577	Zea mays	100281242
IZ_VB_CA	Zm00001d008332	intergenic	LOC103634693	ZEAMMB73_Zm00001d008332, GRMZM2G017285	cinnamoyl-CoA reductase 1	cinnamoyl-CoA reductase 1	8	5531975	chr8.S_5531975	0.0785	G	NC_050103.1	5633563	5638245	plus	5	4577	Zea mays	103634693
IZ_T	Zm00001d053249	intergenic	LOC103654664	ZEAMMB73_Zm00001d053249, GRMZM2G075925	putative germin-like protein 2-1	putative germin-like protein 2-1|Germin-like protein subfamily 1 member 8	4	222235824	chr4.S_222235824	0.4934	A	NC_050099.1	225142362	225143510	plus	2	4577	Zea mays	103654664
IZ_A	Zm00001d044156	intronic	LOC103651469	ZEAMMB73_Zm00001d044156, GRMZM2G014395	cytochrome P450 72A13	cytochrome P450 72A13|cytochrome P450 family 72 subfamily A polypeptide 8	3	220678604	chr3.S_220678604	0.1071	A	NC_050098.1	222595712	222598801	minus	5	4577	Zea mays	103647435
EZ_A	Zm00001d037273	intergenic	LOC100282023	ZEAMMB73_Zm00001d037273, GRMZM2G025322, MSRB1	peptide methionine sulfoxide reductase msrB	peptide methionine sulfoxide reductase msrB|methionine sulfoxide reductase	6	119075666	chr6.S_119075666	0.1163	A	NC_050101.1	125925578	125929326	plus	5	4577	Zea mays	100282023
EZ_A	Zm00001d037274	intergenic	LOC103629955	ZEAMMB73_Zm00001d037274, GRMZM2G060000	E2F transcription factor-like E2FE	E2F transcription factor-like E2FE	6	119075666	chr6.S_119075666	0.1163	A	NC_050101.1	125974733	125978562	plus	11	4577	Zea mays	103629955
ARIVB	Zm00001d021537	intergenic	LOC541734	ZEAMMB73_Zm00001d021537, GRMZM2G172327, MYB14	transcription factor MYB21	transcription factor MYB21|MYB transcription factor|R2R3MYB-domain protein|putative MYB DNA-binding domain superfamily protein	7	155367082	chr7.S_155367082	0.0942	A	NC_050102.1	156552246	156553959	plus	3	4577	Zea mays	541734
ARIVB	Zm00001d013073	intergenic	LOC100285681	ZEAMMB73_Zm00001d013073, GRMZM2G004356, bHLH159, pco139297	uncharacterized LOC100285681	Transcription factor UNE12|BHLH transcription factor|Transcription factor bHLH7|pco139297(374)|putative HLH DNA-binding domain superfamily protein	5	4345384	chr5.S_4345384	0.3506	G	NC_050100.1	4505919	4510102	minus	7	4577	Zea mays	100158230
ARIVB	Zm00001d043965	intergenic	LOC100279398	ZEAMMB73_Zm00001d043965, GRMZM2G055585	uncharacterized LOC100279398	Mannan endo-1,4-beta-mannosidase 1|Mannan endo-14-beta-mannosidase 7	3	215174208	chr3.S_215174208	0.1809	G	NC_050098.1	217121701	217125035	minus	3	4577	Zea mays	542150
ARIVB	Zm00001d018104	intergenic	LOC100276078	ZEAMMB73_Zm00001d018104, GRMZM2G005384	EPIDERMAL PATTERNING FACTOR-like protein 1	uncharacterized protein LOC100276078	5	214375802	chr5.S_214375802	0.4091	C	NC_050100.1	216900966	216903791	minus	2	4577	Zea mays	732784
IZ_T	Zm00001d014030	intergenic	LOC100280767	ZEAMMB73_Zm00001d014030, MDH	malate dehydrogenase, cytoplasmic	malate dehydrogenase, cytoplasmic|Malate dehydrogenase cytoplasmic 1	5	29621921	chr5.S_29621921	0.2791	C	NC_050100.1	29751346	29756542	minus	6	4577	Zea mays	100280767
IZ_T	Zm00001d047994	intergenic	LOC100282774	ZEAMMB73_Zm00001d047994, GRMZM2G167957	inositol-tetrakisphosphate 1-kinase 3	inositol-tetrakisphosphate 1-kinase 3	9	147488120	chr9.S_147488120	0.2355	G	NC_050104.1	150850447	150858373	plus	11	4577	Zea mays	100282774
IZ_A	Zm00001d046968	intergenic	LOC100281374	ZEAMMB73_Zm00001d046968, GRMZM2G009724	uncharacterized LOC100281374	BTB/POZ and MATH domain-containing protein 1|uncharacterized protein LOC100281374|BTB/POZ and MATH domain-containing protein 2|speckle-type POZ protein	9	113477269	chr9.S_113477269	0.2382	C	NC_050104.1	115321937	115323662	minus	2	4577	Zea mays	100281374

## Sheet: Group1
Trait	annotated_Gene	Category	Symbol	Aliases	description	other_designations	chromosome	Position	SNP	MAF	Allele	genomic_nucleotide_accession.version	start_position_on_the_genomic_accession	end_position_on_the_genomic_accession	orientation	exon_count	tax_id	Org_name	GeneID
SZ_SA	Zm00001d021584	intergenic	LOC542105	ZEAMMB73_Zm00001d021584, GRMZM2G027756, MIK, MIK-KD1, MIK-KD2	GCK-like kinase MIK	GCK-like kinase MIK|protein kinase superfamily protein	7	157011434	chr7.S_157011434	0.3088	G	NC_050102.1	160750506	160765985	minus	20	4577	Zea mays	542105
SZ_SA	Zm00001d011087	intergenic	LOC103635981	ZEAMMB73_Zm00001d011087, Actin-7, GRMZM2G067985, GRMZM2G549274	actin-97	actin-97	8	138483612	chr8.S_138483612	0.3198	C	NC_050103.1	138095805	138099054	plus	5	4577	Zea mays	103635981
SZ_SA	Zm00001d021583	intergenic	LOC100383389	ZEAMMB73_Zm00001d021583, GRMZM2G325783	Protein TPX2	Protein TPX2-like|uncharacterized protein LOC100383389	7	157011434	chr7.S_157011434	0.3088	G	NC_050102.1	160543104	160547946	minus	21	4577	Zea mays	100383389
SZ_SA	Zm00001d008642	intergenic	LOC100273202	ZEAMMB73_Zm00001d008642, GRMZM2G155232, IDP98	uncharacterized LOC100273202	Serine carboxypeptidase 2|uncharacterized protein LOC100273202|Serine carboxypeptidase-like 27|serine carboxypeptidase K10B2.2	8	15550300	chr8.S_15550300	0.2297	G	NC_050103.1	15560082	15562983	plus	9	4577	Zea mays	100273202
SZ_SA	Zm00001d018157	intergenic	LOC100281795	ZEAMMB73_Zm00001d018157, GRMZM2G103101, csu1028(lhcb), csu227(gfu), lhcb4	light harvesting complex a/b protein4	Photosystem I chlorophyll a/b-binding protein 5, chloroplastic|PCO079073|chlorophyll a-b binding protein 4|csu227 PCR|csu227_PCR|csuh227|lhcb*-csu227|light harvesting complex a/b protein 4|pco079073(451)	5	215700532	chr5.S_215700532	0.0843	C	NC_050100.1	218240084	218241745	minus	6	4577	Zea mays	100281795
SZ_SA	Zm00001d018158	intergenic	LOC100285604	ZEAMMB73_Zm00001d018158, EREB139, GRMZM2G103085	ethylene-responsive element binding protein 2	ethylene-responsive element binding protein 2|AP2-EREBP transcription factor|putative AP2/EREBP transcription factor superfamily protein	5	215700532	chr5.S_215700532	0.0843	C	NC_050100.1	218262625	218263722	minus	1	4577	Zea mays	100285604
SZ_SA	Zm00001d008645	intergenic	LOC100273627	ZEAMMB73_Zm00001d008645, GRMZM2G173718	Lectin-like protein	uncharacterized protein LOC100273627	8	15550300	chr8.S_15550300	0.2297	G	NC_050103.1	15659171	15660773	minus	3	4577	Zea mays	100273627
SZ_SA	Zm00001d011088	intergenic	LOC100273381	ZEAMMB73_Zm00001d011088, GRMZM2G080858	WAT1-related protein	WAT1-related protein At5g64700-like	8	138483612	chr8.S_138483612	0.3198	C	NC_050103.1	138179898	138181449	minus	4	4577	Zea mays	100273381
SZ_SA	Zm00001d040721	intergenic	LOC103650140	ZEAMMB73_Zm00001d040721, GRMZM2G462140	dihydrolipoyl dehydrogenase 1, mitochondrial	dihydrolipoyl dehydrogenase 1, mitochondrial|Dihydrolipoyl dehydrogenase 2 mitochondrial	3	60014928	chr3.S_60014928	0.3488	G	NC_050098.1	60385027	60394167	minus	2	4577	Zea mays	103650140
SZ_P	Zm00001d003904	intergenic	LOC100283925	ZEAMMB73_Zm00001d003904, GRMZM5G886989, cl8995_1a	uncharacterized LOC100283925	uncharacterized protein LOC100283925|Transport protein particle (TRAPP) component|cl14195_1|cl8995_1(138)|transport protein particle component, Bet3 containing protein	2	66628956	chr2.S_66628956	0.1	C	NC_050097.1	67010256	67019699	minus	5	4577	Zea mays	100283925
SZ_P	Zm00001d003905	intergenic	LOC100275065	ZEAMMB73_Zm00001d003905, GRMZM2G097747	uncharacterized LOC100275065	uncharacterized protein LOC100275065	2	66628956	chr2.S_66628956	0.1	C	NC_050097.1	67189195	67196711	plus	2	4577	Zea mays	100275065
SZ_P	Zm00001d043117	intergenic	LOC100501609	ZEAMMB73_Zm00001d043117, GRMZM2G159134	uncharacterized LOC100501609	ABSCISIC ACID-INSENSITIVE 5-like protein 2|uncharacterized protein LOC100501609|putative bZIP transcription factor superfamily protein	3	189691270	chr3.S_189691270	0.314	C	NC_050098.1	191848693	191853612	plus	6	4577	Zea mays	100501609
SZ_P	Zm00001d032453	intergenic	LOC109943509	ZEAMMB73_Zm00001d032453, GRMZM6G332242	trihelix transcription factor GTL1	trihelix transcription factor GTL1|Trihelix transcription factor GT-2	1	227007981	chr1.S_227007981	0.4706	G	NC_050096.1	229064824	229069593	plus	3	4577	Zea mays	109943509
SZ_P	Zm00001d043116	intergenic	LOC103651087	ZEAMMB73_Zm00001d043116, GRMZM2G451031	AP2-like ethylene-responsive transcription factor AIL5	AP2-like ethylene-responsive transcription factor AIL5|Ethylene-responsive transcription factor WRI1	3	189691270	chr3.S_189691270	0.314	C	NC_050098.1	191737223	191740864	minus	7	4577	Zea mays	103651087
SZ_LA	Zm00001d028582	intergenic	LOC542227	ZEAMMB73_Zm00001d028582, GRMZM2G441511	Calcium-dependent protein kinase pseudogene		1	39904755	chr1.S_39904755	0.1366	T	NC_050096.1	39377267	39377665	minus	2	4577	Zea mays	542227
SZ_LA	Zm00001d028584	intergenic	LOC100274847	ZEAMMB73_Zm00001d028584, GRMZM2G320960, cl63011_1(700)	uncharacterized LOC100274847	uncharacterized protein LOC100274847	1	39904755	chr1.S_39904755	0.1366	T	NC_050096.1	39535065	39535981	minus	1	4577	Zea mays	100274847
SZ_CCA	Zm00001d034558	intergenic	LOC100273279	ZEAMMB73_Zm00001d034558, GRMZM2G004511, remorin	uncharacterized LOC100273279	Remorin 4.1-like	1	296204049	chr1.S_296204049	0.1541	A	NC_050096.1	297820215	297821554	minus	2	4577	Zea mays	100273279
SZ_CCA	Zm00001d034555	intergenic	LOC103645703	ZEAMMB73_Zm00001d034555	uncharacterized LOC103645703	uncharacterized protein LOC103645703|Disease resistance protein RPM1	1	296204049	chr1.S_296204049	0.1541	A	NC_050096.1	297690137	297701381	plus	15	4577	Zea mays	103645703
SZ_A	Zm00001d020502	intergenic	LOC100381983	ZEAMMB73_Zm00001d020502, GRMZM2G066171	putative RING zinc finger domain superfamily protein	putative RING zinc finger domain superfamily protein|RING/U-box superfamily protein	7	119533072	chr7.S_119533072	0.0988	G	NC_050102.1	120816785	120820332	plus	3	4577	Zea mays	100381983
SZ_A	Zm00001d020503	intergenic	LOC103632763	ZEAMMB73_Zm00001d020503, GRMZM2G056851	uncharacterized LOC103632763	uncharacterized protein LOC103632763	7	119533072	chr7.S_119533072	0.0988	G	NC_050102.1	120901642	120902408	minus	1	4577	Zea mays	103632763

## Sheet: Group2
Trait	annotated_Gene	Category	Symbol	Aliases	description	other_designations	chromosome	Position	SNP	MAF	Allele	genomic_nucleotide_accession.version	start_position_on_the_genomic_accession	end_position_on_the_genomic_accession	orientation	exon_count	tax_id	Org_name	GeneID
EZ_A	Zm00001d037273	intergenic	LOC100282023	ZEAMMB73_Zm00001d037273, GRMZM2G025322, MSRB1	peptide methionine sulfoxide reductase msrB	peptide methionine sulfoxide reductase msrB|methionine sulfoxide reductase	6	119075666	chr6.S_119075666	0.1163	A	NC_050101.1	125925578	125929326	plus	5	4577	Zea mays	100282023
EZ_A	Zm00001d037274	intergenic	LOC103629955	ZEAMMB73_Zm00001d037274, GRMZM2G060000	E2F transcription factor-like E2FE	E2F transcription factor-like E2FE	6	119075666	chr6.S_119075666	0.1163	A	NC_050101.1	125974733	125978562	plus	11	4577	Zea mays	103629955

## Sheet: Group3
Trait	annotated_Gene	Category	Symbol	Aliases	description	other_designations	chromosome	Position	SNP	MAF	Allele	genomic_nucleotide_accession.version	start_position_on_the_genomic_accession	end_position_on_the_genomic_accession	orientation	exon_count	tax_id	Org_name	GeneID
PZ_VB_N	Zm00001d006936	intergenic	LOC103647879	ZEAMMB73_Zm00001d006936, GRMZM2G029144	peroxidase 2-like	peroxidase 2-like|Peroxidase 64|putative class III secretory plant peroxidase family protein	2	219749444	chr2.S_219749444	0.2305	C	NC_050097.1	219704975	219712663	plus	2	4577	Zea mays	103647879
PZ_VB_N	Zm00001d006937	intergenic	LOC103647881	ZEAMMB73_Zm00001d006937, GRMZM2G156257	peroxidase 2-like	peroxidase 2-like|Peroxidase 64|putative class III secretory plant peroxidase family protein	2	219749444	chr2.S_219749444	0.2305	C	NC_050097.1	219851658	219853190	minus	2	4577	Zea mays	103647881
PZ_VB_N	Zm00001d038476	intergenic	LOC541907	ZEAMMB73_Zm00001d038476, EXPA5, GRMZM2G361064	alpha-expansin 5	alpha-expansin 5|alpha expansin5	6	158293820	chr6.S_158293820	0.1331	G	NC_050101.1	165329807	165331952	minus	3	4577	Zea mays	541907
PZ_VB_N	Zm00001d048021	intergenic	aos1	ZEAMMB73_Zm00001d048021, GRMZM2G067225, aos	allene-oxide synthase1	allene-oxide synthase1|IDP493|PCO060855|PCO060855(700)|allene oxide synthase 1|putative cytochrome P450 superfamily protein	9	148201728	chr9.S_148201728	0.289	T	NC_050104.1	151562595	151564535	minus	1	4577	Zea mays	100283563
PZ_VB_N	Zm00001d021887	intergenic	LOC100278135	ZEAMMB73_Zm00001d021887, DSUL, GRMZM2G006324	uncharacterized LOC100278135	uncharacterized protein LOC100278135|di-SUMO-like protein	7	165458524	chr7.S_165458524	0.211	C	NC_050102.1	168972296	168973118	plus	1	4577	Zea mays	100501071
PZ_VB_N	Zm00001d008449	intergenic	LOC103634748	ZEAMMB73_Zm00001d008449, GRMZM2G000035	uncharacterized LOC103634748	uncharacterized protein LOC103634748	8	8917506	chr8.S_8917506	0.1104	G	NC_050103.1	8955308	8956146	minus	1	4577	Zea mays	103651305
PZ_VB_N	Zm00001d023304	intergenic	LOC103640692	ZEAMMB73_Zm00001d023304, GRMZM2G004412	disease resistance protein RGA5	disease resistance protein RGA5|probable disease resistance RPP8-like protein 2	10	2456488	chr10.S_2456488	0.2208	G	NC_050105.1	2519939	2529650	plus	7	4577	Zea mays	103643455
PZ_VB_D	Zm00001d046625	intronic	LOC100280708	ZEAMMB73_Zm00001d046625, GRMZM2G704277	calcium-binding protein	calcium-binding protein	9	99531345	chr9.S_99531345	0.0987	G	NC_050104.1	101381454	101385177	plus	7	4577	Zea mays	100280708
PZ_VB_D	Zm00001d046626	intronic	LOC103638747	ZEAMMB73_Zm00001d046626, GRMZM2G141288	probable LRR receptor-like serine/threonine-protein kinase At4g37250	probable LRR receptor-like serine/threonine-protein kinase At4g37250|putative leucine-rich repat protein kinase family protein	9	99531345	chr9.S_99531345	0.0987	G	NC_050104.1	101490593	101495115	plus	2	4577	Zea mays	103638747
PZ_VB_D	Zm00001d048041	intergenic	LOC100193428	ZEAMMB73_Zm00001d048041, GRMZM2G026742	Heat stress transcription factor A-8	Heat stress transcription factor A-8	9	148619211	chr9.S_148619211	0.4934	T	NC_050104.1	151988453	151992830	minus	4	4577	Zea mays	100193428
PZ_VB_D	Zm00001d047658	intergenic	LOC103639224	ZEAMMB73_Zm00001d047658, GRMZM2G034956, GRMZM2G312481	nicotianamine synthase 2	nicotianamine synthase 2|nicotianamine synthase10|zmNAS1 protein	9	138311812	chr9.S_138311812	0.0625	C	NC_050104.1	141864568	141866032	plus	1	4577	Zea mays	103639224
PZ_VB_D	Zm00001d011956	upstream	LOC542089	ZEAMMB73_Zm00001d011956, GRMZM2G054380, SET118, sdg118	Histone-lysine N-methyltransferase H3 lysine-9 specific SUVH4	Histone-lysine N-methyltransferase, H3 lysine-9 specific SUVH4|uncharacterized protein LOC542089|SET domain-containing protein SET118|putative histone-lysine N-methyltransferase family protein	8	165155431	chr8.S_165155431	0.0909	C	NC_050103.1	166463162	166477859	minus	16	4577	Zea mays	100286202
PZ_VB_CA	Zm00001d042398	intergenic	LOC100273881	ZEAMMB73_Zm00001d042398, GRMZM2G133173	uncharacterized LOC100273881	Dolichyl-diphosphooligosaccharide--protein glycosyltransferase subunit 2	3	164524759	chr3.S_164524759	0.352	G	NC_050098.1	165018605	165024858	minus	19	4577	Zea mays	103641502
PZ_A	Zm00001d046865	intergenic	LOC100192547	ZEAMMB73_Zm00001d046865, GRMZM2G029912	gl1 protein	gl1 protein|Protein ECERIFERUM 3	9	108508326	chr9.S_108508326	0.1136	C	NC_050104.1	110420696	110427097	plus	11	4577	Zea mays	103634586
PZ_A	Zm00001d048588	intergenic	LOC100279519	ZEAMMB73_Zm00001d048588, GRMZM2G018254	uncharacterized LOC100279519	uncharacterized protein LOC100279519	4	522039	chr4.S_522039	0.0855	G	NC_050099.1	1033729	1035870	minus	1	4577	Zea mays	100281712
PZ_A	Zm00001d048586	intergenic	LOC103655008	ZEAMMB73_Zm00001d048586, GRMZM2G000586	tropinone reductase homolog At5g06060	tropinone reductase homolog At5g06060|Retrovirus-related Pol polyprotein LINE-1	4	522039	chr4.S_522039	0.0855	G	NC_050099.1	640493	642098	minus	2	4577	Zea mays	100274180
PZ_A	Zm00001d027646	intergenic	LOC100383031	ZEAMMB73_Zm00001d027646, GRMZM2G178571	Core-2/I-branching beta-16-N-acetylglucosaminyltransferase family protein	Beta-glucuronosyltransferase GlcAT14A-like	1	9959276	chr1.S_9959276	0.1424	A	NC_050096.1	9922223	9932704	plus	4	4577	Zea mays	100383031
PZ_A	Zm00001d026457	intergenic	LOC107522022	ZEAMMB73_Zm00001d026457, GRMZM2G445616, umc2351	DNA topoisomerase 2	uncharacterized protein LOC107522022	10	146226974	chr10.S_146226974	0.1006	G	NC_050105.1	147681185	147681959	minus	1	4577	Zea mays	107522022
PZ_A	Zm00001d049442	downstream	LOC103653026	ZEAMMB73_Zm00001d049442, GRMZM2G007734	polyadenylation and cleavage factor homolog 4	polyadenylation and cleavage factor homolog 4|Polyadenylation and cleavage factor homolog 5	4	30475043	chr4.S_30475043	0.375	T	NC_050099.1	30856734	30866356	plus	8	4577	Zea mays	103653026

## Sheet: Group4
Trait	annotated_Gene	Category	Symbol	Aliases	description	other_designations	chromosome	Position	SNP	MAF	Allele	genomic_nucleotide_accession.version	start_position_on_the_genomic_accession	end_position_on_the_genomic_accession	orientation	exon_count	tax_id	Org_name	GeneID
IZ_VB_N	Zm00001d006591	intergenic	LOC100281265	ZEAMMB73_Zm00001d006591, GRMZM6G441368	uncharacterized LOC100281265	uncharacterized protein LOC100281265|F-box domain containing protein	2	211738977	chr2.S_211738977	0.2118	G	NC_050097.1	211764774	211766941	minus	5	4577	Zea mays	100281265
IZ_VB_N	Zm00001d022006	intergenic	LOC100277866	ZEAMMB73_Zm00001d022006, GRMZM2G181219	uncharacterized LOC100277866	uncharacterized protein LOC100277866	7	167853123	chr7.S_167853123	0.2616	A	NC_050102.1	171418245	171420464	minus	3	4577	Zea mays	100277866
IZ_VB_N	Zm00001d032699	intergenic	LOC100382556	ZEAMMB73_Zm00001d032699, GRMZM2G010362, pco108418	uncharacterized LOC100382556	Transportin MOS14	1	235197314	chr1.S_235197314	0.0682	G	NC_050096.1	237194097	237227787	minus	27	4577	Zea mays	100273221
IZ_VB_N	Zm00001d027585	intergenic	LOC100286202	ZEAMMB73_Zm00001d027585, GRMZM2G157510	cyclin dependent kinase inhibitor	cyclin dependent kinase inhibitor|Cyclin-dependent kinase inhibitor 5	1	8447991	chr1.S_8447991	0.1494	C	NC_050096.1	8421233	8424779	plus	3	4577	Zea mays	100193428
IZ_VB_N	Zm00001d032703	intergenic	LOC103643455	ZEAMMB73_Zm00001d032703, GRMZM2G107629	probable methyltransferase PMT1	probable methyltransferase PMT1|putative methyltransferase PMT3	1	235197314	chr1.S_235197314	0.0682	G	NC_050096.1	237418275	237424272	minus	10	4577	Zea mays	100284209
IZ_VB_D	Zm00001d047448	intergenic	LOC100283257	ZEAMMB73_Zm00001d047448, GRMZM2G329144, pco114914	uncharacterized LOC100283257	Probable glutathione peroxidase 4|glutathione peroxidase 4|pco114914(690)	9	130495043	chr9.S_130495043	0.3353	C	NC_050104.1	133993414	133996111	minus	6	4577	Zea mays	100283257
IZ_VB_D	Zm00001d005775	intergenic	LOC103647435	ZEAMMB73_Zm00001d005775, CesA13, GRMZM2G002523	cellulose synthase A catalytic subunit 9 [UDP-forming]	cellulose synthase A catalytic subunit 9|Cellulose synthase A catalytic subunit 7|cellulose synthase catalytic subunit 13|putative cellulose synthase family protein	2	187823360	chr2.S_187823360	0.4578	G	NC_050097.1	187368706	187373242	plus	11	4577	Zea mays	103647435
IZ_VB_D	Zm00001d043713	intergenic	LOC103651281	ZEAMMB73_Zm00001d043713, GRMZM2G418256	plant/F18B13-26 protein	uncharacterized protein At1g15400	3	208042075	chr3.S_208042075	0.2435	C	NC_050098.1	210063704	210070780	plus	2	4577	Zea mays	103651281
IZ_VB_D	Zm00001d013937	intergenic	LOC100381341	ZEAMMB73_Zm00001d013937, GRMZM2G073351, por	protochlorophyllide reductase B	protochlorophyllide reductase B|NADPH-protochlorophyllide oxidoreductase|Protochlorophyllide reductase C chloroplastic	5	25256960	chr5.S_25256960	0.2039	C	NC_050100.1	25841011	25843936	minus	4	4577	Zea mays	100381341
IZ_VB_D	Zm00001d010543	intergenic	LOC100216889	ZEAMMB73_Zm00001d010543, GRMZM2G178815	putative membrane-associated kinase regulator 4	Probable membrane-associated kinase regulator 4-like	8	119907831	chr8.S_119907831	0.0822	A	NC_050103.1	119766045	119767630	minus	1	4577	Zea mays	100216889
IZ_VB_D	Zm00001d053632	intergenic	LOC103654826	ZEAMMB73_Zm00001d053632, GRMZM2G063700	40S ribosomal protein S8-like	40S ribosomal protein S8-like	4	237499018	chr4.S_237499018	0.1513	C	NC_050099.1	240887655	240890125	minus	5	4577	Zea mays	103654826
IZ_VB_CA	Zm00001d034516	intergenic	LOC100191601	ZEAMMB73_Zm00001d034516, GRMZM2G029396	uncharacterized LOC100191601	Squalene synthase 1	1	295422139	chr1.S_295422139	0.0909	G	NC_050096.1	297022982	297031713	plus	14	4577	Zea mays	100281242
IZ_VB_CA	Zm00001d008332	intergenic	LOC103634693	ZEAMMB73_Zm00001d008332, GRMZM2G017285	cinnamoyl-CoA reductase 1	cinnamoyl-CoA reductase 1	8	5531975	chr8.S_5531975	0.0785	G	NC_050103.1	5633563	5638245	plus	5	4577	Zea mays	103634693
IZ_T	Zm00001d053249	intergenic	LOC103654664	ZEAMMB73_Zm00001d053249, GRMZM2G075925	putative germin-like protein 2-1	putative germin-like protein 2-1|Germin-like protein subfamily 1 member 8	4	222235824	chr4.S_222235824	0.4934	A	NC_050099.1	225142362	225143510	plus	2	4577	Zea mays	103654664
IZ_A	Zm00001d044156	intronic	LOC103651469	ZEAMMB73_Zm00001d044156, GRMZM2G014395	cytochrome P450 72A13	cytochrome P450 72A13|cytochrome P450 family 72 subfamily A polypeptide 8	3	220678604	chr3.S_220678604	0.1071	A	NC_050098.1	222595712	222598801	minus	5	4577	Zea mays	103647435
IZ_T	Zm00001d014030	intergenic	LOC100280767	ZEAMMB73_Zm00001d014030, MDH	malate dehydrogenase, cytoplasmic	malate dehydrogenase, cytoplasmic|Malate dehydrogenase cytoplasmic 1	5	29621921	chr5.S_29621921	0.2791	C	NC_050100.1	29751346	29756542	minus	6	4577	Zea mays	100280767
IZ_T	Zm00001d047994	intergenic	LOC100282774	ZEAMMB73_Zm00001d047994, GRMZM2G167957	inositol-tetrakisphosphate 1-kinase 3	inositol-tetrakisphosphate 1-kinase 3	9	147488120	chr9.S_147488120	0.2355	G	NC_050104.1	150850447	150858373	plus	11	4577	Zea mays	100282774
IZ_A	Zm00001d046968	intergenic	LOC100281374	ZEAMMB73_Zm00001d046968, GRMZM2G009724	uncharacterized LOC100281374	BTB/POZ and MATH domain-containing protein 1|uncharacterized protein LOC100281374|BTB/POZ and MATH domain-containing protein 2|speckle-type POZ protein	9	113477269	chr9.S_113477269	0.2382	C	NC_050104.1	115321937	115323662	minus	2	4577	Zea mays	100281374

## Sheet: Sheet5
Trait	annotated_Gene	Category	Symbol	Aliases	description	other_designations	chromosome	Position	SNP	MAF	Allele	genomic_nucleotide_accession.version	start_position_on_the_genomic_accession	end_position_on_the_genomic_accession	orientation	exon_count	tax_id	Org_name	GeneID
VB_N	Zm00001d039324	intergenic	LOC103649554	ZEAMMB73_Zm00001d039324, EREB50, GRMZM2G142179	pathogenesis-related genes transcriptional activator PTI6	pathogenesis-related genes transcriptional activator PTI6|AP2-EREBP transcription factor|Ethylene-responsive transcription factor CRF4	3	1852219	chr3.S_1852219	0.1599	A	NC_050098.1	2682364	2684236	minus	1	4577	Zea mays	103649554
VB_N	Zm00001d013219	intergenic	LOC100286312	ZEAMMB73_Zm00001d013219, GRMZM2G077404	arginine N-methyltransferase 2	arginine N-methyltransferase 2|ankyrin repeat family protein	5	6679609	chr5.S_6679609	0.0844	C	NC_050100.1	6883711	6889075	plus	2	4577	Zea mays	103632876
VB_N	Zm00001d028625	intergenic	LOC100501071	ZEAMMB73_Zm00001d028625	DOF30 transcription factor	Dof zinc finger protein DOF3.6-like|uncharacterized protein LOC100501071	1	41220366	chr1.S_41220366	0.1883	T	NC_050096.1	40846726	40848798	minus	2	4577	Zea mays	103631863
VB_N	Zm00001d013218	intergenic	LOC100193639	ZEAMMB73_Zm00001d013218, GRMZM2G141940	Chaperone DnaJ-domain superfamily protein	uncharacterized protein LOC100193639	5	6679609	chr5.S_6679609	0.0844	C	NC_050100.1	6833645	6836755	minus	6	4577	Zea mays	103631763
VB_LWR	Zm00001d041575	intergenic	LOC100273435	ZEAMMB73_Zm00001d041575	Diaminopimelate epimerase chloroplastic	Diaminopimelate epimerase chloroplastic|diaminopimelate epimerase chloroplastic	3	127851736	chr3.S_127851736	0.314	C	NC_050098.1	128786776	128805613	minus	13	4577	Zea mays	100273435
VB_LWR	Zm00001d020344	intronic	LOC100276143	ZEAMMB73_Zm00001d020344, GRMZM2G010389	Protein CHAPERONE-LIKE PROTEIN OF POR1 chloroplastic	Protein CHAPERONE-LIKE PROTEIN OF POR1, chloroplastic-like	7	108008639	chr7.S_108008639	0.1192	C	NC_050102.1	109417978	109421349	plus	5	4577	Zea mays	100276143
VB_LWR	Zm00001d018683	intergenic	LOC103631895	ZEAMMB73_Zm00001d018683, GRMZM2G045031	Os07g0120600-like protein	uncharacterized protein LOC103631895	7	2558106	chr7.S_2558106	0.0669	C	NC_050102.1	2491764	2492592	plus	1	4577	Zea mays	103631895
VB_LWR	Zm00001d017268	intergenic	LOC541732	ZEAMMB73_Zm00001d017268, GRMZM2G095904, MYB41	myb-related protein Myb4	myb-related protein Myb4|MYB transcription factor|R2R3MYB-domain protein|putative MYB DNA-binding domain superfamily protein	5	191129001	chr5.S_191129001	0.1842	A	NC_050100.1	190173286	190174642	minus	2	4577	Zea mays	541732
VB_LWR	Zm00001d006640	intergenic	LOC100384812	ZEAMMB73_Zm00001d006640, GRMZM2G030713	O-fucosyltransferase 36	O-fucosyltransferase 36|O-fucosyltransferase family protein	2	213191236	chr2.S_213191236	0.2326	G	NC_050097.1	213252049	213256704	plus	4	4577	Zea mays	100384812
VB_LWR	Zm00001d038105	exonic	LOC100194196	ZEAMMB73_Zm00001d038105, GRMZM5G869788	Glycosyltransferase family 61 protein	uncharacterized protein LOC100194196	6	148059511	chr6.S_148059511	0.1118	G	NC_050101.1	155105765	155110964	minus	4	4577	Zea mays	100194196
VB_LWR	Zm00001d017264	intergenic	LOC103627429	ZEAMMB73_Zm00001d017264, GRMZM2G014560	wall-associated receptor kinase 5	wall-associated receptor kinase 5|Wall-associated receptor kinase-like 8|putative WAK family receptor-like protein kinase	5	191129001	chr5.S_191129001	0.1842	A	NC_050100.1	190039325	190041893	minus	3	4578	Zea mays	103627429
VB_LWR	Zm00001d047013	intergenic	LOC103640205	ZEAMMB73_Zm00001d047013	pentatricopeptide repeat-containing protein At4g02750	pentatricopeptide repeat-containing protein At4g02750|Pentatricopeptide repeat-containing protein mitochondrial	9	115380240	chr9.S_115380240	0.1599	C	NC_050104.1	117050076	117056356	minus	4	4577	Zea mays	103640205
VB_LWR	Zm00001d047015	intergenic	LOC103638891	ZEAMMB73_Zm00001d047015, GRMZM2G049288	dnaJ homolog subfamily C GRV2	dnaJ homolog subfamily C GRV2	9	115380240	chr9.S_115380240	0.1599	C	NC_050104.1	117208027	117230089	plus	22	4577	Zea mays	103638891
VB_LAAVE	Zm00001d021741	intergenic	LOC103633283	ZEAMMB73_Zm00001d021741, GRMZM2G153162	eukaryotic translation initiation factor 4G	eukaryotic translation initiation factor 4G	7	161961011	chr7.S_161961011	0.1279	G	NC_050102.1	165566730	165575086	plus	12	4577	Zea mays	103633283
VB_LAAVE	Zm00001d053564	intergenic	LOC100279814	ZEAMMB73_Zm00001d053564, GRMZM2G162992, pco072181(99)	uncharacterized LOC100279814	uncharacterized protein LOC100279814|KH domain-containing protein	4	234447422	chr4.S_234447422	0.4041	T	NC_050099.1	237839796	237845874	minus	7	4577	Zea mays	100279814
VB_LAAVE	Zm00001d021740	intergenic	LOC100273559	ZEAMMB73_Zm00001d021740, GRMZM2G008528	uncharacterized LOC100273559	uncharacterized protein LOC100273559	7	161961011	chr7.S_161961011	0.1279	G	NC_050102.1	165481360	165484017	plus	2	4577	Zea mays	100273559
VB_LAAVE	Zm00001d042505	intergenic	LOC100383357	ZEAMMB73_Zm00001d042505, GRMZM2G093119, umc1400	uncharacterized LOC100383357	uncharacterized protein LOC100383357|Sister chromatid cohesion 1 protein 4	3	169745878	chr3.S_169745878	0.1076	T	NC_050098.1	172058090	172067575	plus	15	4577	Zea mays	100383357
VB_LAAVE	Zm00001d042504	intergenic	LOC100273985	ZEAMMB73_Zm00001d042504, GRMZM2G137174	Patatin-like protein 2	Patatin-like protein 3-like|uncharacterized protein LOC100273985	3	169745878	chr3.S_169745878	0.1076	T	NC_050098.1	171760793	171764842	minus	8	4577	Zea mays	100273985
VB_LAAVE	Zm00001d053565	intergenic	LOC100193694	ZEAMMB73_Zm00001d053565, GRMZM2G069631	uncharacterized LOC100193694	Serine/threonine protein phosphatase 2A 55 kDa regulatory subunit B beta isoform|uncharacterized protein LOC100193694	4	234447422	chr4.S_234447422	0.4041	T	NC_050099.1	237921197	237930741	plus	14	4577	Zea mays	100193694
VB_D	Zm00001d039936	intergenic	LOC100286044	ZEAMMB73_Zm00001d039936, GRMZM2G158232, Zmhsp 17.2, hsp 17.2	16.9 kDa class I heat shock protein 1	16.9 kDa class I heat shock protein 1|17.4 kDa class I heat shock protein|Class I low molecular weight heat shock protein|heat shock protein 17.2	3	19947285	chr3.S_19947285	0.1977	G	NC_050098.1	20587828	20588577	plus	1	4577	Zea mays	100286044
VB_D	Zm00001d043808	intergenic	LOC100275175	ZEAMMB73_Zm00001d043808, GRMZM2G415772	DUF1639 family protein	uncharacterized protein LOC100275175	3	210715845	chr3.S_210715845	0.3459	G	NC_050098.1	212778583	212779819	plus	2	4577	Zea mays	100275175
VB_D	Zm00001d043807	intergenic	LOC100193632	ZEAMMB73_Zm00001d043807, GRMZM2G031213, cl12600_1	uncharacterized LOC100193632	Mediator of RNA polymerase II transcription subunit 27|uncharacterized protein LOC100193632|cl12600_1(611)	3	210715845	chr3.S_210715845	0.3459	G	NC_050098.1	212728390	212736378	minus	7	4577	Zea mays	100193632
VB_D	Zm00001d027922	intergenic	LOC100194334	ZEAMMB73_Zm00001d027922, GRMZM2G115182, pco086222	uncharacterized LOC100194334	uncharacterized LOC100194334|uncharacterized protein LOC100194334|Eukaryotic translation initiation factor 3 subunit K|eukaryotic translation initiation factor 3 subunit 12|pco086222(707)	1	17714068	chr1.S_17714068	0.2829	T	NC_050096.1	17617902	17621330	minus	8	4577	Zea mays	103648075
VB_D	Zm00001d027807	intergenic	LOC100274180	ZEAMMB73_Zm00001d027807, GRMZM2G314133	Ubiquitin carboxyl-terminal hydrolase-related protein	uncharacterized protein LOC100274180	1	14033701	chr1.S_14033701	0.2662	T	NC_050096.1	13907513	13925471	minus	13	4577	Zea mays	103648074
VB_D	Zm00001d033861	intergenic	LOC100283504	ZEAMMB73_Zm00001d033861, GRMZM2G000743, knox3	KNOX1 domain containing protein	KNOX1 domain containing protein|knotted 1-type homeobox protein 3|knotted homeobox3	1	276307427	chr1.S_276307427	0.1266	A	NC_050096.1	278112198	278134170	minus	5	4577	Zea mays	103647881
VB_D	Zm00001d033860	intergenic	LOC100501429	ZEAMMB73_Zm00001d033860, GRMZM2G073754	uncharacterized LOC100501429	uncharacterized protein LOC100501429	1	276307427	chr1.S_276307427	0.1266	A	NC_050096.1	278069101	278072080	plus	5	4577	Zea mays	103643363
VB_D	Zm00001d039935	intergenic	LOC103649807	ZEAMMB73_Zm00001d039935, GRMZM2G422240	class I heat shock protein pseudogene	16.9 kDa class I heat shock protein 1|16.9 kDa class I heat shock protein 1-like	3	19947285	chr3.S_19947285	0.1977	G	NC_050098.1	20490419	20491172	plus	1	4577	Zea mays	103649807
VB_CCAAVE	Zm00001d027361	intergenic	LOC100286177	ZEAMMB73_Zm00001d027361, GRMZM2G088482	ATPP2-A13	ATPP2-A13|F-box protein PP2-A13	1	3714505	chr1.S_3714505	0.1076	G	NC_050096.1	3732787	3735456	plus	3	4577	Zea mays	100286177
VB_CCAAVE	Zm00001d008294	intergenic	LOC100381878	ZEAMMB73_Zm00001d008294, GRMZM2G128080, cl30189_1	uncharacterized LOC100381878	uncharacterized protein LOC100381878|Translin family protein	8	4360505	chr8.S_4360505	0.064	G	NC_050103.1	4487395	4493188	plus	7	4577	Zea mays	100381878
VB_CCAAVE	Zm00001d032194	intergenic	LOC100273887	ZEAMMB73_Zm00001d032194, GRMZM2G428555	uncharacterized LOC100273887	Transcription factor CSA|myb domain protein 105|putative MYB DNA-binding domain superfamily protein	1	216578714	chr1.S_216578714	0.2006	A	NC_050096.1	218413566	218416709	plus	3	4577	Zea mays	100273887
VB_CCAAVE	Zm00001d029806	intergenic	LOC100285097	ZEAMMB73_Zm00001d029806, GRMZM2G052344	uncharacterized LOC100285097	NEP1-interacting protein 2|NEP1-interacting protein-like 1|RING-H2 finger protein ATL2B|putative RING zinc finger domain superfamily protein	1	87764711	chr1.S_87764711	0.0727	C	NC_050096.1	86933592	86935875	minus	4	4577	Zea mays	100285097
VB_CCAAVE	Zm00001d032098	intergenic	LOC100275491	ZEAMMB73_Zm00001d032098, GRMZM2G129879	uncharacterized LOC100275491	uncharacterized LOC100275491|DUF581 family protein	1	212628327	chr1.S_212628327	0.1017	C	NC_050096.1	214402571	214403575	minus	2	4577	Zea mays	100275491
VB_CCAAVE	Zm00001d028240	intergenic	LOC100273366	ZEAMMB73_Zm00001d028240, GRMZM2G164965	50S ribosomal protein L15, chloroplastic-like	50S ribosomal protein L15, chloroplastic-like|50S ribosomal protein L15 chloroplastic	1	27629961	chr1.S_27629961	0.0988	C	NC_050096.1	27448499	27450237	plus	3	4577	Zea mays	100273366
VB_CCAAVE	Zm00001d008293	intergenic	LOC103634672	ZEAMMB73_Zm00001d008293, GRMZM2G028156	probable splicing factor 3A subunit 1	probable splicing factor 3A subunit 1|putative splicing factor 3A subunit 1	8	4360505	chr8.S_4360505	0.064	G	NC_050103.1	4422353	4427363	minus	5	4577	Zea mays	103634672
VB_CCAAVE	Zm00001d048829	intergenic	LOC100383853	ZEAMMB73_Zm00001d048829, GRMZM5G811176	uncharacterized LOC100383853	uncharacterized protein LOC100383853|Remorin family protein	4	6069907	chr4.S_6069907	0.1483	C	NC_050099.1	6282986	6285773	plus	3	4577	Zea mays	100383853
VB_CCAAVE	Zm00001d032099	intergenic	LOC103643245	ZEAMMB73_Zm00001d032099, GRMZM5G825854	conserved oligomeric Golgi complex subunit 3	conserved oligomeric Golgi complex subunit 3|sec34-like family protein	1	212628327	chr1.S_212628327	0.1017	C	NC_050096.1	214459942	214486523	minus	25	4577	Zea mays	103643245
VB_CCAAVE	Zm00001d027472	intergenic	LOC100502361	ZEAMMB73_Zm00001d027472, GRMZM2G180951, GRMZM2G341918	callose synthase 3	callose synthase 3|uncharacterized protein LOC100502361|putative glycosyl transferase family protein	1	6194262	chr1.S_6194262	0.1047	T	NC_050096.1	6021587	6114991	minus	46	4577	Zea mays	100502361
VB_CCAAVE	Zm00001d048831	intergenic	LOC100275481	ZEAMMB73_Zm00001d048831, GRMZM5G837872, GRMZM5G853191, si606071d07	uncharacterized LOC100275481	uncharacterized protein LOC100275481|si606071d07(371)	4	6069907	chr4.S_6069907	0.1483	C	NC_050099.1	6330190	6333179	minus	2	4577	Zea mays	100275481
VB_CCAAVE	Zm00001d027476	intergenic	LOC103644394	ZEAMMB73_Zm00001d027476, GRMZM2G086707	uncharacterized LOC103644394	uncharacterized protein LOC103644394|DNA-directed DNA polymerases	1	6194262	chr1.S_6194262	0.1047	T	NC_050096.1	6160398	6161431	plus	2	4577	Zea mays	103644394
VB_CCAAVE	Zm00001d028238	intergenic	LOC103632850	ZEAMMB73_Zm00001d028238, GRMZM2G407287	CCAAT/enhancer-binding protein zeta	CCAAT/enhancer-binding protein zeta|CCAAT-binding factor	1	27629961	chr1.S_27629961	0.0988	C	NC_050096.1	27334682	27353514	minus	17	4577	Zea mays	103632850
VB_CCAAVE	Zm00001d044726	intergenic	LOC103629098	ZEAMMB73_Zm00001d044726, GRMZM2G307823, GRMZM2G409627	NF-X1-type zinc finger protein NFXL1	NF-X1-type zinc finger protein NFXL1	9	564051	chr9.S_564051	0.1424	A	NC_050104.1	2217657	2221596	minus	1	4577	Zea mays	103629098
VB_CAAVE	Zm00001d011357	intergenic	LOC100285653	ZEAMMB73_Zm00001d011357, GRMZM2G153058	uncharacterized LOC100285653	uncharacterized protein LOC100285653|CTP synthase family protein	8	148314932	chr8.S_148314932	0.3576	C	NC_050103.1	147703840	147710366	minus	23	4577	Zea mays	100285653
VB_CAAVE	Zm00001d020400	intergenic	LOC100272868	ZEAMMB73_Zm00001d020400	putative cinnamyl alcohol dehydrogenase 6	Probable cinnamyl alcohol dehydrogenase 8D-like	7	111409232	chr7.S_111409232	0.343	A	NC_050102.1	112817140	112819097	minus	4	4577	Zea mays	100272868
VB_CAAVE	Zm00001d006329	intergenic	LOC100303875	ZEAMMB73_Zm00001d006329, GRMZM2G153369	Hydrophobic protein RCI2B	Hydrophobic protein OSR8	2	204884270	chr2.S_204884270	0.0765	G	NC_050097.1	205006561	205007668	plus	2	4577	Zea mays	100303875
VB_CAAVE	Zm00001d038630	intergenic	LOC100273604	ZEAMMB73_Zm00001d038630, GRMZM2G163008	Sphinganine C4-monooxygenase 1	Sphinganine C4-monooxygenase 2-like	6	161348980	chr6.S_161348980	0.3256	T	NC_050101.1	168627297	168628475	minus	2	4577	Zea mays	100273604
VB_CAAVE	Zm00001d006328	intergenic	LOC100193342	ZEAMMB73_Zm00001d006328, GRMZM2G039811	Transmembrane 9 superfamily member 9	Transmembrane 9 superfamily member 9	2	204884270	chr2.S_204884270	0.0765	G	NC_050097.1	204934314	204938233	plus	7	4577	Zea mays	100193342
VB_CAAVE	Zm00001d020399	intergenic	LOC100274999	ZEAMMB73_Zm00001d020399, GRMZM2G043240, TIDP3642	protein trichome birefringence-like 14	protein trichome birefringence-like 14|uncharacterized protein LOC100274999|Protein trichome birefringence-like 16|putative DUF231 domain containing family protein	7	111409232	chr7.S_111409232	0.343	A	NC_050102.1	112723409	112727150	minus	6	4577	Zea mays	100274999
VB_CAAVE	Zm00001d044401	exonic	LOC103651577	ZEAMMB73_Zm00001d044401	chlorophyll a-b binding protein of LHCII type 1	chlorophyll a-b binding protein of LHCII type 1|photosystem II light harvesting complex gene B1B2	3	227191796	chr3.S_227191796	0.3294	C	NC_050098.1	229059342	229060422	plus	1	4577	Zea mays	103651577
VB_CAAVE	Zm00001d011358	intergenic	LOC103636070	ZEAMMB73_Zm00001d011358, GRMZM2G439168	E3 ubiquitin-protein ligase AIRP2	E3 ubiquitin-protein ligase AIRP2|putative RING zinc finger domain superfamily protein	8	148314932	chr8.S_148314932	0.3576	C	NC_050103.1	147857531	147858977	minus	5	4577	Zea mays	103636070
VB_AAVE	Zm00001d026291	intergenic	met2	ZEAMMB73_Zm00001d026291, GRMZM2G025592, met2a	DNA methyltransferase2	DNA (cytosine-5)-methyltransferase 1|DNA cytosine methyltransferase MET2a|DNA methyl transferase2|chromomethylase 1|zea methyltransferase2|zmet2	10	143066178	chr10.S_143066178	0.1715	C	NC_050105.1	144438976	144446021	minus	20	4577	Zea mays	541827
VB_AAVE	Zm00001d026293	intergenic	LOC100286148	ZEAMMB73_Zm00001d026293, GRMZM2G108125	aminotransferase y4uB	aminotransferase y4uB|Gamma-aminobutyrate transaminase POP2 mitochondrial|putative aminotransferase class III superfamily protein	10	143066178	chr10.S_143066178	0.1715	C	NC_050105.1	144533443	144545366	plus	19	4577	Zea mays	100286148
VB_AAVE	Zm00001d047421	intergenic	LOC100278142	ZEAMMB73_Zm00001d047421, GRMZM2G030458	uncharacterized LOC100278142	uncharacterized protein LOC100278142|putative transcription factor	9	129506287	chr9.S_129506287	0.2618	C	NC_050104.1	133132040	133133510	plus	1	4577	Zea mays	100278142
VB_AAVE	Zm00001d047420	intergenic	LOC100276273	ZEAMMB73_Zm00001d047420, GRMZM2G313529, IDP1474	uncharacterized LOC100276273	Protein DMP2|DUF679 domain membrane protein 2	9	129506287	chr9.S_129506287	0.2618	C	NC_050104.1	133096157	133096932	minus	1	4577	Zea mays	100276273
VB_AAVE	Zm00001d044931	intergenic	LOC100285408	ZEAMMB73_Zm00001d044931, GRMZM5G887716	tic22	tic22|Protein TIC 22 chloroplastic	9	7620614	chr9.S_7620614	0.4622	G	NC_050104.1	9250413	9255448	plus	8	4577	Zea mays	100285408
VB_AAVE	Zm00001d033669	intergenic	LOC103643871	ZEAMMB73_Zm00001d033669, GRMZM2G147332	oxysterol-binding protein-related protein 1C	oxysterol-binding protein-related protein 1C|putative oxysterol binding domain family protein	1	270245171	chr1.S_270245171	0.0698	G	NC_050096.1	271997558	272015271	plus	10	4577	Zea mays	103643871
VB_AAVE	Zm00001d046610	intergenic	LOC103640110	ZEAMMB73_Zm00001d046610, GRMZM2G446652	benzyl alcohol O-benzoyltransferase	benzyl alcohol O-benzoyltransferase|(Z)-3-hexen-1-ol acetyltransferase	9	98745519	chr9.S_98745519	0.25	A	NC_050104.1	100530818	100532311	plus	2	4577	Zea mays	103640110
VB_AAVE	Zm00001d033670	intergenic	LOC103643872	ZEAMMB73_Zm00001d033670, GRMZM2G062045	phosphatidylinositol 4-phosphate 5-kinase 2	phosphatidylinositol 4-phosphate 5-kinase 2|putative phosphatidylinositol-4-phosphate 5-kinase family protein	1	270245171	chr1.S_270245171	0.0698	G	NC_050096.1	272032837	272037086	minus	8	4577	Zea mays	103643872
VB_AAVE	Zm00001d046611	intergenic	LOC103638741	ZEAMMB73_Zm00001d046611	CCR4-NOT transcription complex subunit 1	CCR4-NOT transcription complex subunit 1|Serine/threonine-protein kinase RUNKEL	9	98745519	chr9.S_98745519	0.25	A	NC_050104.1	100680717	100683288	plus	6	4577	Zea mays	103638741
VB_AAVE	Zm00001d044933	intergenic	LOC103637885	ZEAMMB73_Zm00001d044933, GRMZM2G080696	probable fucosyltransferase 7	probable fucosyltransferase 7|Galactoside 2-alpha-L-fucosyltransferase	9	7620614	chr9.S_7620614	0.4622	G	NC_050104.1	9277607	9280055	plus	2	4577	Zea mays	103637885
VB_A	Zm00001d024119	intergenic	LOC100273221	ZEAMMB73_Zm00001d024119, GRMZM2G033985	peroxidase 40	peroxidase 40|Peroxidase superfamily protein	10	46801060	chr10.S_46801060	0.0455	G	NC_050105.1	46509716	46511534	plus	4	4577	Zea mays	100273221
VB_A	Zm00001d002810	intergenic	LOC100273976	ZEAMMB73_Zm00001d002810, GRMZM2G104166, cl36099_1a	uncharacterized LOC100273976	SH3 domain-containing protein 2-like|uncharacterized protein LOC100273976|SH3 domain-containing protein 2|cl36099_1(122)	2	23270174	chr2.S_23270174	0.1721	A	NC_050097.1	23473091	23477472	plus	10	4577	Zea mays	100273976
VB_A	Zm00001d043317	intergenic	LOC100283563	ZEAMMB73_Zm00001d043317, GRMZM2G016640, GRMZM2G091756	uncharacterized LOC100283563	uncharacterized LOC100283563|Mitochondrial glycoprotein family protein	3	196201440	chr3.S_196201440	0.4572	A	NC_050098.1	198368709	198379235	plus	3	4577	Zea mays	100283563
VB_A	Zm00001d042807	upstream	LOC100280706	ZEAMMB73_Zm00001d042807, GRMZM2G111907, pco136151a	uncharacterized LOC100280706	uncharacterized protein LOC100280706|RNA-binding protein-related|Zn-finger, RanBP-type, containing protein|pco136151(281)	3	180505767	chr3.S_180505767	0.0747	G	NC_050098.1	182785144	182790288	minus	3	4577	Zea mays	100280706
VB_A	Zm00001d010159	intergenic	LOC100282267	ZEAMMB73_Zm00001d010159, ACT-1, Actin-1, GRMZM2G126010, act1, actin	actin 1	actin-1|PCO080070|bnl(act1)|npi368(act1)|pMac1|phi115	8	102404928	chr8.S_102404928	0.3634	A	NC_050103.1	102332780	102336553	minus	5	4577	Zea mays	100282267
VB_A	Zm00001d037828	intergenic	LOC100283037	ZEAMMB73_Zm00001d037828, GRMZM2G170646	uncharacterized LOC100283037	GDSL esterase/lipase At1g28580|GDSL esterase/lipase|esterase	6	138873639	chr6.S_138873639	0.0735	G	NC_050101.1	145800263	145802437	plus	3	4577	Zea mays	100283037
VB_A	Zm00001d037826	intergenic	LOC100383615	ZEAMMB73_Zm00001d037826, GRMZM2G042477	alpha/beta-Hydrolases superfamily pseudogene	alpha/beta-Hydrolases superfamily protein	6	138873639	chr6.S_138873639	0.0735	G	NC_050101.1	145725877	145726944	plus	1	4577	Zea mays	100383615
VB_A	Zm00001d010158	intergenic	LOC109941409	ZEAMMB73_Zm00001d010158, GRMZM2G061766	uncharacterized LOC109941409	uncharacterized protein LOC109941409	8	102404928	chr8.S_102404928	0.3634	A	NC_050103.1	102129766	102131572	plus	1	4577	Zea mays	109941409
ARIVB	Zm00001d021537	intergenic	LOC541734	ZEAMMB73_Zm00001d021537, GRMZM2G172327, MYB14	transcription factor MYB21	transcription factor MYB21|MYB transcription factor|R2R3MYB-domain protein|putative MYB DNA-binding domain superfamily protein	7	155367082	chr7.S_155367082	0.0942	A	NC_050102.1	156552246	156553959	plus	3	4577	Zea mays	541734
ARIVB	Zm00001d013073	intergenic	LOC100285681	ZEAMMB73_Zm00001d013073, GRMZM2G004356, bHLH159, pco139297	uncharacterized LOC100285681	Transcription factor UNE12|BHLH transcription factor|Transcription factor bHLH7|pco139297(374)|putative HLH DNA-binding domain superfamily protein	5	4345384	chr5.S_4345384	0.3506	G	NC_050100.1	4505919	4510102	minus	7	4577	Zea mays	100158230
ARIVB	Zm00001d043965	intergenic	LOC100279398	ZEAMMB73_Zm00001d043965, GRMZM2G055585	uncharacterized LOC100279398	Mannan endo-1,4-beta-mannosidase 1|Mannan endo-14-beta-mannosidase 7	3	215174208	chr3.S_215174208	0.1809	G	NC_050098.1	217121701	217125035	minus	3	4577	Zea mays	542150
ARIVB	Zm00001d018104	intergenic	LOC100276078	ZEAMMB73_Zm00001d018104, GRMZM2G005384	EPIDERMAL PATTERNING FACTOR-like protein 1	uncharacterized protein LOC100276078	5	214375802	chr5.S_214375802	0.4091	C	NC_050100.1	216900966	216903791	minus	2	4577	Zea mays	732784
