# Supplementary material for: High-Throughput Phenotyping Accelerates the Dissection of the Phenotypic Variation and Genetic Architecture of Shank Vascular Bundles in Maize (Zea mays L.)
Source: Plants (Basel). 2022 May 18;11(10):1339. doi: 10.3390/plants11101339 (PMC9145235; doi:10.3390/plants11101339)
Supplement: Supplementary file 1 [file plants-11-01339-s001.zip › Supplemental Table S3.xlsx]

## Sheet: Sheet1
<Phenotype>	SZ_A	SZ_P	SZ_LA	SZ_SA	SZ_CA	SZ_CCA	SZ_LWR	EZ_A	EZ_T	VB_N	VB_A	VB_AAVE	VB_PAVE	VB_LAAVE	VB_SAAVE	VB_CAAVE	VB_CCAAVE	VB_CAR	VB_LWR	PZ_VB_N	PZ_VB_A	PZ_A	PZ_T	IZ_VB_N	IZ_VB_A	IZ_A	IZ_T	ARIVB	SRVB	PZ_VB_D	PZ_VB_CA	PZ_VB_CAR	IZ_VB_D	IZ_VB_CA	IZ_VB_CAR	VB_D
238	124.412	42.2195	12.9353	11.8555	125.798	144.629	1.11347	3.45261	0.0797478	308.708	22.7777	0.0744789	1.01071	0.323177	0.269927	0.0769318	0.10326	0.966406	0.00424572	183.473	11.4194	29.941	0.779639	134.107	12.1783	91.5508	5.29764	0.760381	2.33315	6.72542	12.1944	0.944735	1.56162	12.4942	0.975123	2.70599
832	165.789	49.2304	15.2064	13.4911	167.55	204.615	1.11542	3.58344	0.0792296	370.96	31.4725	0.0859072	1.09168	0.350083	0.290313	0.0887317	0.120108	0.966868	0.00384309	204.527	12.9097	30.4139	0.774219	157.12	17.5891	133.866	6.44444	0.730014	2.42275	7.11682	13.7623	0.944608	1.34915	18.0057	0.975343	2.38653
3411	127.832	43.3172	12.991	12.3005	129.397	150.22	1.09091	3.52883	0.0799035	336.871	25.0655	0.0755418	1.02069	0.323952	0.275341	0.0780083	0.10273	0.967168	0.00402548	172.492	11.2703	28.4832	0.772651	166.808	14.7035	98.7802	5.57118	0.743124	2.36745	6.78897	12.0264	0.945701	1.68732	15.0849	0.975107	2.68822
5311	191.608	51.8972	15.618	14.6244	192.278	223.432	1.08823	3.75688	0.0795928	441.2	36.3626	0.0833942	1.06843	0.342895	0.285146	0.0860637	0.116133	0.967461	0.00306808	233.001	14.3382	34.1868	0.782795	178.282	19.4809	151.105	6.81346	0.783522	2.34376	6.89394	15.2201	0.946057	1.3652	19.9463	0.975263	2.42641
7381	163.107	48.037	14.5717	13.4767	164.234	184.549	1.10029	4.24084	0.0825525	348.48	31.7159	0.0925425	1.13777	0.369099	0.298375	0.0956089	0.132563	0.966683	0.00398044	177.566	12.1053	33.3599	0.783102	169.992	19.0487	122.061	6.11472	0.722117	2.42775	6.22283	12.982	0.938798	1.49549	19.5173	0.975222	2.3763
526018	148.44	46.532	14.745	12.6372	149.653	187.864	1.13596	3.73391	0.0804072	314.461	27.1696	0.0863658	1.0904	0.351237	0.286129	0.0896491	0.12362	0.963813	0.00439666	188.901	12.6619	31.9247	0.781612	132.609	14.0103	111.456	5.90112	0.701844	2.41718	6.44726	13.5365	0.942359	1.2812	14.3601	0.974944	2.246
04K5672	170.669	48.5354	14.7793	13.6551	171.453	205.508	1.0993	3.55845	0.079087	391.043	28.961	0.0756102	1.02589	0.327903	0.274911	0.0780498	0.104603	0.967192	0.00349784	177.89	11.4972	28.5633	0.765986	200.536	17.8973	143.547	6.59924	0.750679	2.38977	6.28815	12.2861	0.942907	1.72969	18.3666	0.975125	2.58874
05WN230	96.9386	39.1938	11.6711	10.5269	101.3	128.798	1.12583	3.28608	0.0793976	309.418	21.134	0.0690071	0.983185	0.314538	0.261204	0.0715017	0.0972113	0.964936	0.00418455	184.893	11.1054	27.6072	0.775399	133.281	11.1193	68.9129	4.59283	0.713257	2.44004	7.72391	11.8957	0.942015	1.84604	11.4036	0.975269	3.35336
07KS4	162.036	48.4982	14.8996	13.4314	163.25	189.198	1.10902	4.17691	0.0819862	280.12	27.3003	0.0995412	1.18036	0.383199	0.310378	0.102639	0.14137	0.967809	0.00447274	179.077	13.4757	30.7392	0.775619	118.339	12.5694	127.548	6.3155	0.758728	2.37522	6.40738	14.3095	0.946811	1.13716	12.8694	0.975433	1.99158
303WX	156.706	48.4352	14.4553	13.3328	160.466	194.186	1.09779	3.65587	0.0797021	369.689	30.4534	0.088312	1.11139	0.365118	0.286378	0.0914175	0.131328	0.965586	0.00442779	191.804	12.8466	30.4189	0.775261	170.098	16.6676	124.138	6.20045	0.731868	2.41066	6.83873	13.7386	0.941735	1.54336	17.1072	0.975153	2.55226
3H-2	166.404	49.2579	15.3024	13.5114	167.423	221.073	1.1175	3.66665	0.0796897	418.278	35.2093	0.085539	1.07817	0.350074	0.282137	0.088551	0.124058	0.965814	0.00352982	191.69	12.3975	29.7446	0.772951	204.07	21.9498	135.434	6.48184	0.727275	2.4176	6.83827	13.2724	0.941658	1.5658	22.5087	0.975167	2.56029
4F1	161.935	50.676	15.2719	12.8982	165.541	210.191	1.14116	3.76712	0.079852	346.223	30.5003	0.088798	1.12027	0.364782	0.291601	0.0919394	0.128601	0.965602	0.003957	193.867	13.274	31.8494	0.778908	150.534	15.931	125.746	6.27189	0.710873	2.43709	6.51869	14.181	0.942454	1.34326	16.3131	0.975339	2.29156
835a	119.211	41.7707	12.7668	11.7868	120.777	144.225	1.10414	3.38256	0.0795051	272.812	23.297	0.0863065	1.09957	0.355279	0.290624	0.0891809	0.121902	0.966981	0.00459232	175.2	12.2071	28.8734	0.775801	116.172	11.1294	88.9495	5.283	0.742711	2.37881	6.81122	13.0018	0.944502	1.28693	11.4149	0.975307	2.38392
A619	173.598	49.6693	15.2548	13.6696	174.77	206.263	1.10958	3.63831	0.0796136	342.325	29.9098	0.0884537	1.11431	0.363323	0.290424	0.0914537	0.128544	0.96626	0.00370551	192.736	12.757	29.9179	0.773516	148.342	16.1457	144.72	6.64069	0.735333	2.43085	6.98898	13.6291	0.943176	1.33176	16.5407	0.975282	2.29071
B110	152.548	47.3759	14.4047	13.0068	155.219	179.338	1.11316	3.57533	0.0794671	347.912	25.0925	0.0730702	1.00535	0.318556	0.271452	0.0754561	0.0989389	0.966805	0.00417863	197.255	11.8663	29.4353	0.771695	148.387	13.5339	122.23	6.14892	0.772068	2.36959	7.46125	12.6535	0.945458	1.38039	13.8655	0.975333	2.46142
B111	170.83	49.4034	15.1032	13.8607	171.834	204.743	1.09942	3.65771	0.0794875	441.331	33.4987	0.0785172	1.04432	0.331902	0.280535	0.0811662	0.107701	0.966661	0.00329812	243.037	14.435	33.9248	0.78443	167.484	16.4818	130.353	6.36086	0.739073	2.39448	7.05307	15.3677	0.943997	1.4151	16.8829	0.975293	2.62038
B114	136.754	44.5663	13.6446	12.4223	138.184	158.821	1.10785	3.54702	0.0797984	416.033	31.8803	0.0799906	1.05998	0.341711	0.277569	0.0830741	0.115447	0.963937	0.00352688	236.401	13.929	32.788	0.786778	155.605	15.8766	97.5174	5.52101	0.66305	2.43279	7.12677	14.9205	0.941177	1.57849	16.2878	0.975174	2.96471
B77	130.599	44.6002	13.4778	11.9792	132.834	157.393	1.12317	3.64604	0.0803787	250.528	25.7205	0.107022	1.2187	0.389538	0.325792	0.110532	0.147798	0.96744	0.00548077	165.439	13.3515	32.3576	0.786549	110.889	11.3497	91.9308	5.36308	0.749617	2.38573	5.87496	14.205	0.944059	1.22472	11.6295	0.975415	2.08893
BS16	137.008	44.5203	13.5052	12.6225	138.377	159.492	1.09439	3.44433	0.0792696	334.789	27.0608	0.0822356	1.06749	0.342148	0.284998	0.0849	0.11421	0.96698	0.00396016	188.393	11.815	28.1442	0.770058	148.243	15.5114	109.353	5.85278	0.748721	2.39397	7.47483	12.6059	0.94551	1.42399	15.8784	0.97537	2.53425
BT1	134.597	45.062	13.8003	12.277	136.813	167.534	1.11976	3.53466	0.0796837	353.892	28.9806	0.083002	1.07463	0.343117	0.286733	0.085827	0.11517	0.966357	0.00374251	200.932	12.6474	30.5758	0.77931	148.744	15.6754	100.692	5.61853	0.721662	2.45143	6.98793	13.5066	0.944157	1.52338	16.0582	0.975309	2.7144
By4839	134.564	44.5816	13.5221	12.4352	136.181	156.789	1.10365	3.63983	0.0802938	304.949	25.9257	0.0864637	1.10113	0.353503	0.292051	0.0895112	0.121519	0.966159	0.00443149	188.037	12.659	30.5102	0.778923	126.594	12.6966	100.588	5.62251	0.729483	2.40977	6.69779	13.5286	0.94205	1.31789	13.019	0.975254	2.37515
BY855	133.11	43.837	13.2564	12.3591	134.669	155.404	1.10215	3.54624	0.0798181	367.227	27.5873	0.0780642	1.04141	0.331978	0.277524	0.0809084	0.108874	0.965114	0.0036611	203.185	12.6107	31.4926	0.781538	153.518	14.5722	96.2189	5.46521	0.706696	2.41113	6.96082	13.4879	0.942112	1.63768	14.9322	0.975237	2.8823
CHENG698	150.719	47.2534	14.2643	12.9804	153.329	180.11	1.10725	3.57531	0.0795536	379.599	27.2504	0.0756336	1.02495	0.327362	0.273092	0.0782632	0.105612	0.965917	0.00366526	217.848	13.0087	31.877	0.780465	145.722	13.362	113.869	5.96706	0.722836	2.40194	7.18673	13.8781	0.944103	1.39089	13.6992	0.975187	2.594
CIMBL112	143.108	45.4804	13.6922	12.8497	144.566	168.188	1.09727	3.52738	0.0796025	368.024	27.6365	0.076374	1.03463	0.329431	0.276776	0.0791427	0.10588	0.965719	0.00399533	212.424	12.9519	32.3265	0.78298	142.941	13.6076	104.435	5.71412	0.727064	2.40102	6.87143	13.8233	0.943746	1.43261	13.9516	0.975259	2.62709
CIMBL119	96.2166	38.8855	11.1296	10.7454	99.3972	119.999	1.0881	3.19336	0.078848	306.4	21.8855	0.0715932	1.00494	0.319221	0.267824	0.0742988	0.0995646	0.964501	0.00449133	175.299	10.9659	26.7777	0.771407	141.807	12.1856	70.5877	4.65947	0.66426	2.43519	7.78799	11.7437	0.942857	1.90369	12.5012	0.975192	3.31579
CIMBL123	147.116	47.7309	14.2445	12.8979	151.507	187.811	1.10805	3.85647	0.0807747	375.891	31.2734	0.0872216	1.09922	0.354375	0.288518	0.0903894	0.124766	0.964851	0.00369397	195.979	12.6201	31.8614	0.781526	170.644	17.8676	109.937	5.86827	0.702415	2.44005	6.54729	13.524	0.939933	1.56686	18.3275	0.975168	2.57858
CIMBL126	131.954	46.6469	13.7483	12.2513	137.294	173.819	1.12133	3.7572	0.0804534	395.074	26.9557	0.0709425	0.998659	0.325692	0.260157	0.0734472	0.102767	0.965471	0.00357372	213.622	12.1899	30.1963	0.778342	165.039	14.4597	98.3192	5.54584	0.745139	2.38652	7.46232	13.0509	0.940768	1.65802	14.8323	0.975145	2.96004
CIMBL140	140.488	45.274	13.9985	12.5543	141.942	179.711	1.1149	3.50451	0.0794277	375.924	27.4349	0.0755002	1.02551	0.327898	0.272601	0.0781474	0.105562	0.965625	0.00380092	204.372	12.1497	29.9148	0.775628	161.239	15.2194	108.592	5.81919	0.699626	2.44348	7.40366	12.983	0.943338	1.5496	15.5884	0.975309	2.71973
CIMBL142	134.686	47.0288	13.6149	12.3587	140.163	170.006	1.10921	3.85641	0.0808136	317.474	30.1893	0.0960553	1.16272	0.377254	0.303765	0.0994773	0.137953	0.965633	0.00423594	186.164	13.6073	31.0514	0.781011	138.2	14.9432	98.7063	5.57077	0.669142	2.4052	6.48667	14.5077	0.943648	1.42558	15.3209	0.975119	2.44861
CIMBL154	171.95	51.0721	15.3359	13.7139	175.431	216.851	1.11077	3.96601	0.0805835	395.932	32.2779	0.0823942	1.07467	0.341549	0.287127	0.0853812	0.113842	0.963903	0.00368347	213.259	13.0378	30.643	0.773868	166.383	18.0624	138.814	6.56945	0.714637	2.54946	7.3139	13.9679	0.939637	1.37341	18.4837	0.975358	2.42023
CIMBL155	118.288	42.4139	12.6396	11.6909	121.118	138.577	1.10409	3.51409	0.080027	308.173	25.5767	0.0837975	1.08403	0.347895	0.287768	0.0866612	0.117502	0.966379	0.00438709	187.39	12.4563	28.8388	0.775651	129.896	12.8642	87.9071	5.23993	0.709527	2.44388	7.16703	13.2769	0.945543	1.47329	13.1801	0.97536	2.70003
CIMBL16	152.501	47.1781	14.262	13.0094	154.581	177.142	1.10649	3.64501	0.0798095	378.98	26.4723	0.0721712	1.00619	0.320434	0.269103	0.0747303	0.099968	0.965531	0.00382649	214.393	12.8256	33.3787	0.785467	152.81	13.0321	112.47	5.93487	0.730167	2.37403	6.73184	13.6691	0.944613	1.46163	13.3808	0.975126	2.59913
CIMBL17	120.172	41.5345	12.6025	11.7854	121.62	139.303	1.09859	3.4419	0.0797324	268.933	24.4766	0.0940026	1.14652	0.370292	0.300367	0.0974739	0.135232	0.964408	0.00473639	165.788	12.0263	29.2704	0.776664	124.11	12.3967	88.9899	5.24974	0.681643	2.41042	6.53505	12.8993	0.938826	1.50164	12.7386	0.974951	2.50805
CIMBL30	136.764	45.523	13.6237	12.5616	139.891	163.288	1.10133	3.47062	0.0792956	341.865	33.2917	0.0978808	1.17765	0.393002	0.293969	0.10179	0.151476	0.963258	0.00410862	202.797	13.7235	30.6147	0.778679	138.621	17.3434	103.018	5.687	0.688095	2.49695	7.04022	14.7906	0.937146	1.40964	17.7786	0.97504	2.58117
CIMBL41	121.602	42.7912	12.7306	11.892	124.433	146.646	1.09758	3.44019	0.0796759	303.768	20.9739	0.0690565	0.985106	0.309422	0.267514	0.0714013	0.092686	0.966392	0.00392192	190.954	11.5648	28.469	0.773527	122.097	10.1532	92.3184	5.38037	0.718848	2.41412	7.44205	12.3265	0.946252	1.33103	10.4095	0.975375	2.5713
CIMBL42	129.956	45.0825	13.7284	11.8517	136.597	172.31	1.1383	3.58208	0.0801455	289.95	24.4241	0.0828543	1.07431	0.344653	0.28584	0.08566	0.115708	0.966502	0.00534993	176.173	11.794	28.1067	0.770573	128.958	12.7857	101.853	5.5592	0.733216	2.3983	7.33727	12.6168	0.942866	1.37014	13.0947	0.975347	2.47302
CIMBL44	119.788	41.6919	12.9238	11.6274	121.228	141.166	1.11816	3.3237	0.0790926	385.562	24.3009	0.065751	0.94767	0.298615	0.256711	0.0679734	0.0888957	0.966132	0.00333046	199.157	11.1187	27.5496	0.770215	173.412	14.2006	93.14	5.39929	0.737159	2.40398	8.28131	11.8775	0.944718	1.86032	14.5718	0.975106	3.24162
CIMBL47	148.767	46.642	14.2932	13.111	150.004	186.124	1.10143	3.8846	0.0810604	276.506	29.0773	0.108244	1.23063	0.40331	0.320714	0.111495	0.154662	0.968594	0.00443775	163.129	12.4493	29.2796	0.772343	132.42	16.0383	117.883	6.0684	0.7594	2.41008	6.3175	13.2801	0.943778	1.27269	16.4242	0.975382	2.08472
CIMBL5	140.002	46.624	14.2071	12.0441	143.783	180.818	1.14971	3.5814	0.0796408	309.463	23.0979	0.0753761	1.03168	0.33129	0.274004	0.0778668	0.105407	0.967039	0.00410433	187.714	12.0079	28.9118	0.772285	130.368	11.3798	110.388	5.88462	0.747847	2.38947	7.14527	12.7961	0.945979	1.28831	11.6653	0.975315	2.33601
CIMBL51	92.3239	36.728	10.9614	10.4198	94.2937	111.458	1.09774	3.59316	0.0823874	293.279	21.7587	0.0756139	1.03388	0.337109	0.268474	0.0784176	0.109925	0.965115	0.00469338	168.357	10.9143	26.3602	0.770481	139.373	12.0903	66.4747	4.50487	0.715599	2.42208	7.72584	11.6969	0.942439	1.97977	12.4448	0.974862	3.30107
CIMBL59	158.171	48.3879	14.8371	13.1308	159.95	194.018	1.12907	3.91831	0.081012	369.117	29.0221	0.0779467	1.04744	0.33179	0.280153	0.080806	0.107752	0.965685	0.00368177	217.077	13.7884	32.6805	0.782361	141.925	13.5003	119.36	6.03526	0.710785	2.39123	6.80135	14.7256	0.943215	1.33315	13.8309	0.975178	2.44892
CIMBL60	141.638	45.6282	13.6287	12.7074	143.116	167.232	1.09723	3.55307	0.0796726	332.357	30.899	0.0927449	1.14286	0.363375	0.306344	0.095984	0.126917	0.966749	0.00400261	178.214	13.448	30.986	0.779198	157.374	16.0591	107.074	5.79121	0.704845	2.44203	6.37262	14.3438	0.942422	1.49265	16.4591	0.975315	2.43524
CIMBL69	166.684	48.7118	14.9842	13.6561	167.557	197.106	1.10223	3.68668	0.0797	342.987	26.5513	0.0797597	1.04774	0.338289	0.276945	0.0823277	0.112137	0.967151	0.00370381	196.865	12.2648	32.217	0.779327	145.042	14.1265	130.125	6.36354	0.783881	2.33617	6.53814	13.0824	0.944766	1.28787	14.4825	0.975206	2.23288
CIMBL73	162.929	48.268	14.7737	13.5883	163.997	189.649	1.09902	3.73587	0.0800263	374.76	31.857	0.0868512	1.0896	0.345897	0.292594	0.0898176	0.118935	0.966481	0.00353002	209.088	13.4634	31.7391	0.778526	155.251	16.8862	127.142	6.29274	0.73946	2.40744	6.85498	14.3623	0.943957	1.3684	17.278	0.975347	2.41902
CIMBL83	158.082	47.5077	14.5136	13.4871	159.149	179.049	1.09516	3.71837	0.0800277	310.494	28.3668	0.0933647	1.13966	0.365634	0.302856	0.0965643	0.130391	0.966321	0.00408775	178.339	12.6083	31.1043	0.777279	141.621	15.0509	123.261	6.20763	0.754178	2.37776	6.58546	13.4747	0.942112	1.2954	15.4239	0.975242	2.1764
CIMBL85	122.692	45.4001	13.3652	11.8008	128.858	161.342	1.12776	4.18526	0.0829567	356.057	27.7654	0.0789951	1.05632	0.342733	0.275402	0.0819155	0.11504	0.964376	0.00421513	207.685	12.5466	29.3823	0.777298	142.633	14.4086	89.5002	5.29811	0.681608	2.41335	7.553	13.4448	0.94006	1.56496	14.7807	0.975192	2.92537
CIMBL86	105.286	39.4288	12.1033	10.9149	107.216	128.562	1.12215	3.53751	0.0808255	261.74	21.4636	0.0820998	1.07971	0.344631	0.286484	0.0850993	0.115201	0.96467	0.00499323	170.657	11.5547	27.1243	0.771183	114.212	10.5875	78.3985	4.9396	0.6722	2.53229	7.31296	12.3652	0.941962	1.36752	10.8554	0.975333	2.57294
CIMBL93	143.491	45.0684	13.7777	12.665	144.711	166.403	1.10368	3.5783	0.0798674	318.172	27.5266	0.0869408	1.1066	0.354939	0.29259	0.0901182	0.122378	0.964894	0.00456404	188.783	12.9737	31.2183	0.780536	135.417	13.6197	108.254	5.74127	0.697629	2.41631	6.57398	13.8762	0.941388	1.47678	13.9593	0.9752	2.52417
CIMBL95	92.2575	36.5923	10.8931	10.3911	94.2347	108.004	1.09622	3.29793	0.0801144	320.01	21.4824	0.0676974	0.979853	0.309478	0.261953	0.0703624	0.0941572	0.963897	0.00416866	189.154	11.4769	27.3298	0.775748	136.324	10.7803	64.6879	4.42503	0.643529	2.46429	7.9755	12.2777	0.942947	2.03442	11.0664	0.975172	3.72431
CML114	106.168	41.1494	12.7587	10.5717	110.247	139.83	1.17556	3.49569	0.0801975	270.285	23.9783	0.0896257	1.12677	0.364782	0.295942	0.0927548	0.127553	0.966163	0.00530412	169.685	11.8836	28.5336	0.776855	121.405	12.3383	75.9626	4.85194	0.71346	2.40182	6.9213	12.6968	0.943378	1.49839	12.6421	0.975349	2.65212
CML116	149.346	46.7412	14.6036	12.5211	151.363	182.485	1.13356	3.64955	0.0798452	314.622	29.0071	0.092079	1.13381	0.363416	0.300641	0.095192	0.128869	0.966492	0.00435989	190.52	13.4167	32.2686	0.781118	131.194	14.23	111.776	5.8812	0.727615	2.43277	6.67582	14.3111	0.943893	1.3116	14.5671	0.975423	2.33851
CML122	135.927	46.0803	13.8581	12.2526	141.67	171.466	1.12764	3.69025	0.0802427	379.113	30.4077	0.0815102	1.07374	0.34321	0.283775	0.0847627	0.115291	0.963424	0.00410124	196.89	12.4066	29.42	0.774615	171.289	17.4747	104.577	5.68413	0.69367	2.4045	7.30411	13.3214	0.939405	1.60593	17.9657	0.975051	2.78353
CML139	140.653	47.5662	14.5066	12.6433	147.786	191.493	1.12766	3.83201	0.08062	344.933	27.3382	0.0801292	1.05822	0.338227	0.281033	0.0829811	0.11203	0.96461	0.00369438	205.31	12.8421	32.049	0.783918	137.09	13.6648	102.714	5.65972	0.733618	2.40257	6.87462	13.749	0.940673	1.37795	13.9933	0.975371	2.55298
CML172	126.536	43.9202	13.3375	12.06	129.245	156.341	1.11267	3.63976	0.0804082	352.349	28.0067	0.0808203	1.06636	0.342693	0.281489	0.0838105	0.114846	0.964456	0.00420914	183.287	11.6429	28.3299	0.772288	166.572	16.7507	97.5143	5.53176	0.705983	2.40564	7.14982	12.4743	0.940522	1.70386	17.1955	0.975034	2.8262
CML226	105.927	40.7297	12.017	11.0554	109.036	131.291	1.11022	3.59821	0.0813145	301.173	22.9952	0.0766392	1.04081	0.332226	0.276447	0.079524	0.107756	0.963987	0.00475791	169.36	10.7958	27.4078	0.772219	144.139	13.3868	78.1938	4.93389	0.700725	2.44538	7.22515	11.592	0.938509	1.76494	13.7309	0.975228	2.91673
CML304	108.952	40.6991	12.0815	11.3882	111.282	131.168	1.09725	3.30747	0.0793551	295.154	23.6042	0.0815474	1.06655	0.342062	0.282814	0.0844259	0.115157	0.964514	0.00447032	158.088	10.275	25.9754	0.765823	151.787	15.0323	85.442	5.16823	0.722132	2.39222	7.38529	11.0395	0.937353	1.71764	15.4011	0.975291	2.78133
CML324	104.331	39.674	12.346	10.4241	107.029	133.384	1.16468	3.49351	0.0801047	295.775	22.2999	0.0780838	1.04629	0.337897	0.274366	0.0809562	0.11252	0.964883	0.00453825	175.674	11.292	27.333	0.772065	133.93	11.8586	77.2199	4.86666	0.693069	2.41299	7.67283	12.114	0.94037	1.73306	12.1654	0.975228	3.10069
CML361	173.436	50.6561	15.3992	13.7066	176.794	221.311	1.11954	3.59045	0.0791189	382.015	30.8093	0.0824327	1.07078	0.34242	0.285702	0.0851788	0.114636	0.966451	0.00346773	199.588	13.0093	34.3857	0.78424	170.464	16.6577	132.042	6.40608	0.761829	2.379	6.33581	13.897	0.941555	1.45819	17.0728	0.975193	2.38188
CML411	173.223	49.8544	15.0376	13.7461	174.539	206.96	1.09896	3.93917	0.0807097	357.042	30.4453	0.0862214	1.09689	0.351771	0.29076	0.0891745	0.1216	0.965854	0.00394666	208.585	13.4371	31.0603	0.774777	142.475	15.5703	139.324	6.51268	0.715994	2.42802	7.11042	14.3277	0.943991	1.27163	15.94	0.97535	2.2992
CML470	97.3221	37.9027	11.2978	10.663	99.3843	114.751	1.10004	3.41556	0.0800471	247.714	22.9584	0.0966155	1.16291	0.370977	0.306324	0.100567	0.136053	0.964141	0.00489821	150.685	10.9982	28.4904	0.779964	125.887	13.0421	66.971	4.50774	0.646351	2.47479	6.1152	11.8342	0.938774	1.79161	13.4017	0.974931	2.69894
CML473	118.638	42.7669	12.9323	11.4424	121.934	145.584	1.13006	3.32633	0.0788487	322.845	27.8024	0.0878789	1.09398	0.354184	0.286239	0.091043	0.127157	0.964866	0.00480769	184.259	12.1802	29.7941	0.779907	144.166	15.3102	86.3994	5.18327	0.71998	2.40481	6.74084	13.0773	0.939405	1.59917	15.7012	0.975149	2.76352
CML51	129.353	44.469	13.6404	11.8793	131.909	158.361	1.1333	3.67348	0.0804528	266.577	22.9574	0.0869676	1.10966	0.351669	0.298183	0.0898725	0.118848	0.966703	0.00482338	177.134	12.4215	30.6934	0.780678	110.556	10.4378	94.572	5.45388	0.71736	2.44701	6.35866	13.2281	0.945602	1.20174	10.6982	0.975398	2.2037
CML69	160.43	47.7157	14.3728	13.5926	161.458	182.011	1.08685	3.62188	0.079653	362.58	29.7047	0.0829589	1.07283	0.348047	0.279771	0.0859825	0.120308	0.964583	0.00383921	219.427	13.4769	32.0017	0.779377	134.693	14.7635	124.088	6.18919	0.711293	2.40962	7.05734	14.4159	0.942249	1.29503	15.1268	0.975285	2.44175
D047	136.058	45.3121	13.6588	12.2914	138.277	168.158	1.11399	3.77466	0.0808093	330.422	26.276	0.0814146	1.06124	0.336977	0.285033	0.0842172	0.111679	0.966191	0.00392974	189.981	12.1237	29.7425	0.776132	143.576	14.0724	103.706	5.6899	0.726185	2.37839	6.8491	12.9656	0.9421	1.45237	14.4139	0.975308	2.51753
D863F	116.623	42.8605	13.2805	11.264	119.118	156.195	1.15368	4.01945	0.0827387	272.865	23.9755	0.0890833	1.11643	0.359151	0.293291	0.092475	0.127697	0.964564	0.00487675	169.901	11.8688	29.5549	0.779672	123.056	12.2937	83.1149	5.08294	0.695134	2.42493	6.54767	12.7291	0.938884	1.42589	12.6115	0.974993	2.44145
DH3732	112.041	40.6331	12.1503	11.5186	113.864	130.304	1.09306	3.59462	0.0809872	264.32	27.4465	0.107824	1.22545	0.393147	0.322397	0.111986	0.152353	0.964382	0.00534941	149.498	11.2078	28.8462	0.776642	139.213	16.9443	81.117	5.02189	0.656869	2.47403	6.09057	12.023	0.938461	1.674	17.4475	0.974997	2.49777
ES40	147.117	46.1465	14.085	13.0223	148.361	176.57	1.09773	3.83042	0.0808948	319.393	27.3252	0.0862417	1.09971	0.351875	0.290873	0.0895652	0.121468	0.963825	0.00409236	193.988	13.0547	32.941	0.785594	130.679	13.2422	107.332	5.78486	0.726853	2.38667	6.33728	14.0065	0.939158	1.33529	13.5687	0.975319	2.33193
FCD0602	143.604	46.4968	13.9743	12.7316	147.404	176.353	1.10542	3.66439	0.0799486	329.137	25.4522	0.0791891	1.0562	0.340105	0.279458	0.0818801	0.112128	0.966307	0.00452963	199.484	12.5432	30.9504	0.778434	131.695	12.3794	108.954	5.84711	0.7334	2.37398	6.85739	13.4106	0.942487	1.30626	12.6921	0.975253	2.39921
GEMS11	174.099	50.769	15.092	13.8975	176.25	214.619	1.09867	3.78206	0.0798558	393.635	31.7404	0.0824173	1.07195	0.344727	0.283535	0.0852891	0.116179	0.96567	0.00339373	211.591	13.368	33.4361	0.781554	166.261	17.0245	134.703	6.47465	0.73533	2.40884	6.62686	14.2528	0.943545	1.41238	17.4667	0.975165	2.40995
GEMS12	139.962	46.3353	14.2115	12.2692	141.942	176.596	1.13535	3.59319	0.0797362	342.612	27.1282	0.0813458	1.05873	0.338593	0.282394	0.0840946	0.112713	0.966154	0.00373827	176.4	11.5171	29.3711	0.773813	167.655	16.6457	110.239	5.87061	0.73562	2.38108	6.96595	12.3276	0.940934	1.58175	17.0743	0.975131	2.55541
GEMS13	115.433	41.212	12.393	11.6328	117.708	137.879	1.10312	3.5911	0.0803699	310.076	29.1564	0.0978187	1.16317	0.372627	0.306089	0.101614	0.138435	0.96486	0.00421031	162.476	11.1665	27.4276	0.770433	163.01	19.2312	90.5592	5.29924	0.667272	2.42587	6.80635	11.968	0.939857	1.75896	19.8236	0.974995	2.73437
GEMS14	141.905	46.9254	13.8389	12.7282	144.089	167.67	1.10227	3.63075	0.0797928	346.006	28.6155	0.0848274	1.0796	0.34496	0.289088	0.0875061	0.116966	0.967317	0.00382262	195.802	12.7924	30.7447	0.778131	148.254	14.9545	107.673	5.81945	0.767696	2.39691	7.09928	13.6187	0.94544	1.43672	15.3236	0.975309	2.52786
GEMS17	139.676	45.4742	13.9835	12.2438	141.865	168.845	1.13725	3.63106	0.0801008	351.712	28.3552	0.0821647	1.07617	0.349594	0.281014	0.0851304	0.119122	0.965655	0.00391787	194.642	12.4142	29.8016	0.776103	153.895	15.4688	107.68	5.76016	0.734959	2.37471	7.0113	13.298	0.941282	1.47815	15.8632	0.975188	2.57861
GEMS18	127.745	42.6186	12.9069	12.1305	129.112	145.349	1.0928	3.37531	0.0791824	358.941	26.1243	0.0738506	1.0162	0.328252	0.267442	0.0764858	0.105452	0.965696	0.00372871	195.274	11.7717	27.8834	0.770611	158.488	14.648	100.558	5.55816	0.704225	2.39034	7.97904	12.5927	0.943436	1.64444	15.0185	0.975209	2.97965
GEMS20	124.521	43.0654	13.8459	11.4861	126.103	167.644	1.16866	3.67838	0.0806228	315.751	26.1385	0.0833657	1.0836	0.344013	0.287993	0.0866885	0.116457	0.96423	0.00423156	196.89	13.1076	31.0333	0.782995	124.943	12.1162	88.6432	5.24696	0.689146	2.41897	6.89299	14.0334	0.941261	1.42575	12.4093	0.975424	2.67107
GEMS21	157.642	46.0648	14.0069	13.0283	158.649	191.714	1.09823	3.59275	0.0797779	349.447	26.8649	0.0760656	1.0322	0.33115	0.273855	0.0787573	0.107213	0.965705	0.00392697	202.179	12.8072	32.286	0.78008	144.048	13.448	120.599	5.89231	0.715048	2.42598	7.23241	13.6549	0.944872	1.54256	13.7894	0.975172	2.83744
GEMS25	144.545	47.4081	14.157	12.569	147.257	175.068	1.12319	3.66433	0.0799321	373.974	30.1694	0.0819297	1.06839	0.343025	0.282263	0.0848665	0.116143	0.965692	0.0034905	195.457	12.6349	30.4209	0.776296	169.641	16.9176	111.233	5.89907	0.69738	2.42137	6.96795	13.4932	0.943979	1.6105	17.362	0.975019	2.67046
GEMS27	158.621	47.8638	14.5195	13.5336	159.757	189.401	1.0928	3.93445	0.0810327	361.351	33.664	0.0936311	1.15361	0.370104	0.303937	0.0972277	0.134223	0.965114	0.00382846	206.839	14.9001	33.4552	0.784826	147.755	15.846	118.026	6.07371	0.67189	2.43507	6.54916	15.916	0.941816	1.37764	16.2536	0.975252	2.40314
GEMS3	156.134	47.2677	14.3698	13.4211	157.15	180.046	1.09353	3.73977	0.0802383	328.488	30.3108	0.0930017	1.14496	0.363743	0.305477	0.0962209	0.127491	0.966233	0.00396343	194.838	13.9351	31.3051	0.777972	136.5	14.4578	121.056	6.15173	0.708151	2.45956	6.64785	14.8519	0.943269	1.2848	14.8039	0.975394	2.27323
GEMS32	153.38	48.5376	14.5188	13.065	158.628	198.328	1.11103	3.77665	0.0802267	360.272	30.849	0.0868676	1.10414	0.352464	0.293392	0.0900459	0.12163	0.965538	0.00355298	212.761	14.5971	33.8249	0.785843	140.461	13.605	111.937	5.89053	0.696074	2.42362	6.87008	15.5688	0.943105	1.42692	13.9416	0.975296	2.59169
GEMS33	125.225	42.8945	13.2796	11.7077	126.8	150.674	1.13583	3.62336	0.0805704	330.366	27.3644	0.0835034	1.08416	0.345002	0.28981	0.0864244	0.115447	0.96623	0.00381765	191.722	12.7672	29.2079	0.775868	141.126	13.8923	93.9358	5.39832	0.712422	2.38642	7.2024	13.6146	0.94434	1.57084	14.2415	0.97524	2.76064
GEMS41	127.037	42.8684	12.9367	12.2143	128.499	152.406	1.09177	3.63807	0.0806257	331.551	26.2676	0.0795594	1.05853	0.334718	0.284536	0.0824112	0.108693	0.966303	0.00427646	200.668	13.3413	31.0588	0.782728	132.373	11.816	91.3273	5.32163	0.671212	2.4244	6.89806	14.2046	0.944942	1.47431	12.1113	0.97533	2.71768
GEMS45	137.919	45.049	13.6446	12.4985	140.215	166.264	1.10413	3.65662	0.0802435	413.296	29.1158	0.0744219	1.01331	0.328406	0.266397	0.076977	0.106548	0.965479	0.0035964	223.152	12.1984	30.2821	0.776552	168.44	16.6039	104.609	5.6981	0.731853	2.38533	7.78893	13.0472	0.942937	1.61423	17.025	0.975175	2.94461
GEMS48	153.04	47.5763	14.3011	13.1456	154.746	176.142	1.09994	3.72837	0.0801108	328.913	30.7112	0.094798	1.14204	0.369225	0.3021	0.0978055	0.13395	0.96764	0.00404591	193.182	13.2231	32.2785	0.781718	138.539	16.2304	115.519	6.02018	0.774307	2.38479	6.41226	14.0842	0.944813	1.31236	16.6226	0.975374	2.28782
GEMS49	118.778	43.6492	12.7617	11.8168	122.524	145.613	1.10291	3.93031	0.0821893	328.802	25.9842	0.0794948	1.06239	0.340344	0.28046	0.0825157	0.113126	0.964123	0.00416089	194.181	12.3164	28.5204	0.774399	137.37	13.4123	88.1447	5.26023	0.67273	2.42495	7.5117	13.184	0.941411	1.52369	13.7525	0.975289	2.80358
GEMS54	124.003	42.3742	12.852	12.0349	125.462	141.371	1.09682	3.45216	0.0797225	339.712	24.3261	0.0729856	1.01326	0.327207	0.265975	0.0756482	0.104557	0.964303	0.00404807	206.124	12.0964	30.1535	0.779207	132.736	12.3042	90.8324	5.33921	0.691892	2.44969	7.45447	12.9319	0.942459	1.45722	12.6197	0.975228	2.78181
GEMS56	100.001	38.3198	11.4971	10.829	101.908	115.925	1.09984	3.20412	0.0791472	269.941	22.6979	0.0848743	1.0956	0.347517	0.293189	0.0879756	0.117007	0.964955	0.00481561	163.813	11.2789	28.5627	0.779517	126.765	12.275	69.8434	4.62722	0.698065	2.65644	6.64033	12.0872	0.940531	1.70193	12.5735	0.975393	2.80201
GEMS60	123.696	42.4191	12.6912	12.2027	125.22	138.379	1.08456	3.54337	0.0801878	302.853	22.5314	0.0746428	1.02499	0.328533	0.27162	0.0773297	0.10486	0.965673	0.00427006	176.378	11.439	28.3265	0.772619	137.798	11.9368	94.7809	5.45923	0.722673	2.36562	7.02729	12.2221	0.94406	1.45862	12.2564	0.975017	2.53159
GEMS61	131.876	43.4749	13.1081	12.27	134.108	152.566	1.09569	3.53926	0.0800117	329.294	30.1988	0.0916138	1.13631	0.371387	0.293209	0.0950613	0.135671	0.963701	0.00441459	187.498	12.4187	29.8135	0.77748	145.463	17.2539	99.7313	5.48283	0.699282	2.44149	6.89852	13.3237	0.939191	1.6069	17.6628	0.975334	2.75891
GEMS63	148.239	46.2001	13.9335	13.0964	149.389	174.472	1.09097	3.5827	0.0797318	355.818	29.25	0.0834073	1.07609	0.345323	0.285798	0.0862042	0.116858	0.966907	0.00375658	196.12	12.8335	30.5156	0.777021	155.209	15.5459	115.02	5.99718	0.749288	2.39825	6.91059	13.6742	0.945165	1.41386	15.9323	0.975172	2.4748
GEMS64	135.934	45.2901	14.2365	12.0659	137.971	176.487	1.1539	3.50601	0.0795287	329.934	25.9297	0.0798077	1.05703	0.333645	0.285492	0.0825464	0.108005	0.966478	0.00415923	188.249	12.1505	30.0448	0.776685	144.826	13.7458	103.5	5.69858	0.715026	2.3941	6.73681	12.981	0.942463	1.44206	14.0934	0.975229	2.49321
Gy1032	124.491	42.5011	12.8481	12.0564	125.952	144.526	1.09588	3.40599	0.079446	312.365	26.7212	0.0869929	1.10946	0.35537	0.292532	0.0903825	0.123406	0.964315	0.00428273	176.162	11.8976	29.0937	0.775254	145.463	14.9201	94.0756	5.41973	0.683607	2.4275	6.67229	12.7781	0.939051	1.53949	15.3039	0.974998	2.55479
GY237	138.965	44.8742	13.6141	12.6188	140.245	164.928	1.10021	3.55882	0.0798277	343.965	29.2962	0.0857063	1.09574	0.350413	0.291292	0.0887755	0.119645	0.966093	0.00369934	198.077	13.1987	31.6324	0.782255	144.755	14.8108	102.657	5.66392	0.699176	2.41203	6.70516	14.1167	0.942279	1.45163	15.1683	0.975334	2.56778
GY386	117.414	41.3761	12.5299	11.5918	119.001	140.879	1.10476	3.55367	0.0804134	339.29	25.4462	0.0758761	1.02908	0.326147	0.276646	0.078504	0.103838	0.965896	0.00417813	192.571	11.9604	28.9502	0.776588	147.114	13.6353	86.6141	5.17676	0.687302	2.42322	7.29788	12.7689	0.94361	1.68468	13.9831	0.975174	3.00289
GY462	122.693	42.249	12.8207	11.9083	124.19	148.228	1.10061	3.53205	0.0800976	284.946	28.0749	0.100435	1.19166	0.382964	0.312983	0.104367	0.14337	0.965272	0.00477029	181.622	13.6572	31.6321	0.785778	120.59	12.6607	85.505	5.1594	0.628373	2.50438	6.32019	14.6383	0.94118	1.37106	12.9743	0.975306	2.43891
GY798	163.208	48.4048	15.1872	13.1999	164.226	199.494	1.12268	3.61567	0.0796517	344.146	28.738	0.0861325	1.09607	0.353847	0.289614	0.088977	0.122216	0.966387	0.00385634	190.518	12.3187	30.0889	0.774661	152.747	16.3691	132.976	6.41564	0.740001	2.41164	7.06951	13.1489	0.944019	1.34649	16.7637	0.975282	2.29492
GY923	123.228	42.3522	12.7262	11.928	125.041	149.481	1.10167	3.4665	0.0796222	275.139	23.9539	0.0872093	1.09725	0.354489	0.289031	0.0901788	0.123669	0.965851	0.00507489	177.164	12.2449	31.7151	0.784628	122.961	12.0522	85.1106	5.1153	0.738842	2.40145	6.26948	13.0802	0.943298	1.40035	12.3514	0.975187	2.40631
H21	157.373	47.6647	14.5721	13.2611	158.516	203.28	1.10529	3.5887	0.0795885	306.385	29.2831	0.0990954	1.16527	0.370807	0.312383	0.102388	0.135924	0.966697	0.0040957	182.309	13.1169	35.5694	0.790492	136.503	14.4983	109.236	5.84194	0.733633	2.39482	6.18298	14.0449	0.940216	1.3603	14.8518	0.975278	2.23665
HSBN	181.765	50.7911	15.4245	14.1952	182.352	228.91	1.09978	3.66661	0.0796211	415.056	31.3032	0.0798661	1.05012	0.336122	0.279921	0.0826188	0.111743	0.965965	0.00349318	220.12	13.1232	32.9777	0.780686	165.556	16.84	143.491	6.63686	0.744881	2.37856	6.81124	14.0067	0.94337	1.37835	17.2645	0.975153	2.40956
HUA83-2	173.878	49.672	15.2066	13.907	174.673	219.475	1.10273	3.5387	0.0792589	432.427	34.6548	0.0834689	1.07728	0.346162	0.28448	0.0864217	0.118288	0.965671	0.00368893	232.373	14.1414	34.7045	0.785418	163.087	17.6981	129.838	6.34541	0.720841	2.40279	6.78843	15.0664	0.943541	1.41792	18.1356	0.975221	2.53942
IRF291	197.572	52.3412	15.9294	14.6014	197.839	259.265	1.09993	3.69933	0.0795948	401.337	35.8555	0.0890085	1.10927	0.353721	0.296067	0.0921705	0.123634	0.966054	0.00349259	216.968	14.3991	38.1347	0.790582	159.763	17.7166	143.843	6.62162	0.730982	2.39135	6.41866	15.3801	0.942381	1.38611	18.1281	0.97533	2.35127
IRF314	139.068	44.9946	13.51	12.6718	140.555	171.205	1.09831	3.6097	0.0799965	316.305	26.0284	0.0833055	1.08384	0.344228	0.288437	0.0865802	0.1168	0.964486	0.00415584	196.714	13.0721	31.6427	0.781373	127.745	12.0866	101.948	5.64487	0.683931	2.4547	6.67963	13.9823	0.941981	1.32153	12.3828	0.97532	2.42326
K22	159.962	48.5976	14.7734	13.2039	163.682	195.512	1.11158	3.56054	0.0794331	414.425	32.5733	0.0797762	1.04601	0.336187	0.277507	0.0824412	0.1124	0.966239	0.00346496	193.975	12.3325	29.5898	0.773278	193.406	19.5737	131.335	6.35336	0.74587	2.38525	7.28756	13.1843	0.941967	1.60629	20.063	0.975111	2.66587
L3180	150.499	46.9717	14.9333	12.6839	151.809	196.161	1.13467	3.72053	0.0802183	330.106	26.0799	0.080517	1.06102	0.337747	0.284784	0.0831952	0.110646	0.966835	0.00395513	197.402	12.8608	32.0895	0.781255	135.925	12.6936	112.463	5.92634	0.743798	2.37802	6.59799	13.6972	0.94557	1.33156	13.0066	0.975302	2.35957
LG001	161.358	47.9455	14.6678	13.3918	162.384	196.985	1.10458	3.69626	0.0800038	347.798	29.4892	0.0863597	1.09649	0.349658	0.29392	0.0891215	0.118386	0.967246	0.00378839	189.845	12.9055	32.7211	0.781595	155.441	15.4058	122.278	6.15719	0.740669	2.4034	6.49074	13.749	0.944648	1.43297	15.7825	0.975295	2.37943
Liao159	126.367	44.5787	13.0416	12.0718	131.189	164.296	1.10313	3.30454	0.0785322	311.881	22.4738	0.0739243	1.01809	0.328941	0.268386	0.0764436	0.104412	0.965942	0.00520389	180.912	11.3617	30.8854	0.780996	139.684	11.8807	91.8939	5.3442	0.731191	2.37242	6.88608	12.1597	0.94171	1.59918	12.2033	0.974995	2.76001
Liao5263	144.307	45.5322	13.977	12.7365	145.607	176.973	1.10692	3.57857	0.0798161	320.35	29.6669	0.0888287	1.11292	0.361371	0.287475	0.09262	0.131557	0.962959	0.00470966	192.171	13.2005	32.6066	0.783973	135.77	15.2015	104.589	5.67717	0.652702	2.45152	6.36917	14.1465	0.940639	1.32784	15.5977	0.974982	2.33597
LK11	149.488	46.2555	14.1782	13.0668	150.47	177.453	1.10028	3.52848	0.079274	334.562	25.1647	0.0765061	1.03223	0.329928	0.276206	0.0790636	0.105908	0.966414	0.003973	167.676	10.9142	31.8905	0.781263	170.722	15.541	113.307	5.93866	0.775602	2.32599	5.99621	11.6837	0.940413	1.56607	15.9542	0.975005	2.41053
Lv28	175.131	49.6891	15.2075	13.9698	175.903	206.83	1.10039	3.69282	0.0796773	342.998	31.5808	0.0929667	1.13636	0.36254	0.304094	0.0959449	0.127896	0.967027	0.00381223	195.918	13.3652	32.4604	0.778706	146.053	16.694	138.304	6.53991	0.727346	2.40085	6.56184	14.2604	0.943295	1.28734	17.0875	0.975366	2.2182
Lx9801	210.059	54.4642	16.9016	14.9739	210.813	257.767	1.11322	3.97388	0.080002	401.778	35.128	0.0891452	1.11537	0.361943	0.291909	0.0922548	0.12844	0.965253	0.00359886	231.146	14.667	37.5843	0.788515	151.976	17.5906	162.097	7.06287	0.73531	2.38928	6.32507	15.6925	0.941107	1.20206	18.0071	0.975307	2.14233
LXN	178.889	50.6556	15.573	14.0428	180.245	211.736	1.10953	3.91881	0.0804702	257.225	32.2861	0.133987	1.34998	0.436059	0.357394	0.138174	0.188476	0.967411	0.00547024	171.753	14.9501	36.8369	0.791718	108.845	14.5194	130.966	6.37867	0.754613	2.41093	5.60634	15.8714	0.945926	1.0743	14.8447	0.975586	1.81023
LY042	179.951	52.7649	15.8537	13.5678	182.46	235.486	1.12625	3.89876	0.0802354	337.245	30.4732	0.0914327	1.13432	0.361428	0.303025	0.0946096	0.126664	0.966545	0.00384965	191.345	13.436	32.6494	0.780016	147.345	15.3605	141.82	6.60391	0.722166	2.38478	6.3675	14.3332	0.943454	1.29141	15.7296	0.975296	2.15804
M153	181.046	50.7315	15.3313	14.1517	182.675	213.17	1.09678	3.72302	0.0797317	383.89	31.9754	0.0837785	1.06938	0.340541	0.287275	0.0864459	0.11496	0.967173	0.00351572	227.352	14.3305	35.8981	0.787423	137.282	14.6594	133.375	6.39954	0.756007	2.38614	6.65452	15.1868	0.947332	1.29955	15.0097	0.975372	2.38746
M165	174.915	49.0264	15.1154	13.4425	175.733	213.463	1.11753	3.63886	0.0797023	448.529	33.2644	0.0775837	1.04302	0.332906	0.278064	0.080339	0.10808	0.965611	0.00345553	236.025	13.9876	33.2212	0.781633	171.441	16.7637	135.518	6.31075	0.717045	2.41386	7.12095	14.8992	0.94389	1.47994	17.1733	0.975242	2.71097
M97	207.215	53.6159	17.2067	13.9871	207.718	267.679	1.13383	3.59642	0.0793884	484.687	37.9841	0.0808336	1.06178	0.341518	0.280765	0.0837684	0.11468	0.965538	0.00344719	236.912	14.2513	33.7286	0.779878	185.888	20.0372	168.391	7.05454	0.737407	2.3901	7.01981	15.2206	0.942234	1.43754	20.5353	0.975207	2.52444
MN	212.195	54.1762	17.0776	14.7402	212.269	267.077	1.11877	3.94122	0.0802327	394.83	32.1022	0.0840488	1.07692	0.344217	0.287261	0.0868923	0.117025	0.96635	0.00369286	223.975	13.7951	33.8475	0.78054	148.117	16.1361	172.582	7.1987	0.763158	2.37206	6.70493	14.6847	0.944948	1.23513	16.5176	0.975307	2.17139
MO17	179.837	50.3879	15.5083	14.1727	180.413	218.122	1.09951	3.63164	0.0791754	402.896	31.8114	0.0802944	1.04664	0.337758	0.275172	0.08317	0.114705	0.964951	0.00350228	232.76	13.1489	32.1168	0.777248	150.807	17.5808	144.312	6.69203	0.741374	2.41196	7.2834	14.0544	0.94361	1.2611	17.9857	0.975456	2.36988
NMJT	127.816	43.3173	13.2573	11.9837	129.845	155.014	1.11606	3.63052	0.0803611	340.258	27.5476	0.082442	1.07052	0.3418	0.284765	0.0853634	0.115354	0.965962	0.00383522	191.181	12.3742	30.4341	0.778866	149.396	15.086	93.5962	5.3991	0.713627	2.41868	7.05351	13.2294	0.943203	1.60376	15.4501	0.975283	2.78128
P138	147.215	46.467	13.9387	12.8152	148.868	175.72	1.10374	3.79171	0.0805846	368.5	30.8659	0.0844862	1.08341	0.345393	0.288692	0.0874923	0.117595	0.965887	0.00375632	202.925	13.1384	32.2629	0.7822	153.898	16.1181	108.187	5.80126	0.712917	2.40632	6.77011	14.0285	0.942825	1.50039	16.505	0.975298	2.60723
P178	158.335	47.7912	14.8026	13.1919	159.405	194.697	1.11459	3.69364	0.079989	366.317	31.6416	0.0886603	1.10485	0.355854	0.291906	0.0917395	0.125309	0.964831	0.00397845	195.376	12.3403	31.582	0.778968	162.089	19.0378	122.708	6.18569	0.741171	2.41213	6.67058	13.2193	0.940593	1.44391	19.4837	0.975297	2.43047
Q1261	168.007	48.8312	15.2329	13.4825	168.991	202.843	1.11535	3.41568	0.078774	339.169	30.8929	0.0923645	1.12527	0.359415	0.301577	0.0952589	0.126508	0.966761	0.00387501	168.926	11.2671	31.1166	0.776757	172.91	20.493	135.515	6.4496	0.767236	2.37346	6.31077	12.0748	0.94048	1.47287	20.9846	0.97527	2.30082
Qi319	248.702	58.1665	18.443	16.0046	248.419	296.871	1.1176	3.65544	0.0784936	431.919	49.0102	0.111194	1.23473	0.400756	0.324086	0.114902	0.160349	0.966986	0.00338852	206.598	14.696	33.1518	0.773953	199.897	30.7952	214.114	8.02298	0.753456	2.40499	6.52239	15.7048	0.942106	1.27499	31.5529	0.975229	2.05825
R08	216.791	54.7427	16.7041	15.3639	217.371	255.585	1.09634	3.60229	0.0787426	473.107	36.216	0.0812062	1.05301	0.339645	0.277594	0.0841105	0.116324	0.965069	0.00329851	233.594	13.2325	35.0277	0.780659	200.418	21.2846	176.016	7.3292	0.747566	2.37298	7.42911	14.2104	0.939983	1.39031	21.8058	0.975141	2.38529
R15X1141	187.688	53.3989	16.7773	13.8941	193.692	251.765	1.14779	3.53421	0.078471	446.17	33.8139	0.0783737	1.04629	0.338566	0.275077	0.0810614	0.111781	0.965989	0.00302078	206.231	12.2948	29.6443	0.769736	211.121	20.8585	158.948	6.99338	0.743727	2.38929	7.36349	13.1749	0.940179	1.50275	21.4043	0.974985	2.48327
S37	151.69	47.4856	14.3869	13.0779	154.064	190.318	1.10557	3.58583	0.0794476	355.954	27.9603	0.0798842	1.06204	0.338787	0.283467	0.0826275	0.110927	0.966305	0.00393385	204.055	13.0218	30.8912	0.777368	146.724	14.049	117.714	6.05434	0.702877	2.44962	6.98339	13.8757	0.944403	1.39188	14.3927	0.975338	2.49551
SC55	151.359	48.4042	14.7807	12.5301	155.319	194.875	1.14816	3.60211	0.0793755	365.793	28.8728	0.0861103	1.09094	0.35415	0.285368	0.0891395	0.125142	0.965553	0.00436901	221.463	13.6632	33.0757	0.784431	135.451	13.6793	112.097	5.90723	0.730467	2.38949	6.74899	14.5746	0.944212	1.31542	14.0217	0.975266	2.46246
Shen135	124.463	42.7369	12.8535	11.9291	126.556	145.968	1.10523	3.56175	0.08005	302.741	24.1713	0.0802195	1.06485	0.342517	0.279618	0.083354	0.115489	0.964013	0.00429515	193.41	12.6513	31.1489	0.782291	122.652	11.2749	87.9517	5.20304	0.678674	2.4794	6.74204	13.5476	0.94071	1.37358	11.5622	0.975171	2.60306
Shen137	204.016	52.9321	16.7684	14.2487	204.188	261.536	1.12161	3.67085	0.079637	474.511	35.5376	0.0783032	1.04133	0.336068	0.274902	0.0809876	0.11157	0.966434	0.0034896	244.666	14.3204	35.3163	0.783246	170.804	17.6197	159.425	6.89604	0.750431	2.40797	6.91983	15.2541	0.943918	1.40633	18.0555	0.975242	2.51724
Shen5003	176.924	50.3259	15.4815	13.9128	177.776	216.518	1.10842	3.58415	0.0790324	336.258	29.3355	0.0897097	1.11569	0.357642	0.297004	0.092718	0.125814	0.9664	0.00401101	188.728	12.5839	34.0959	0.78366	150.28	15.7767	136.459	6.51413	0.751666	2.35948	6.31565	13.5244	0.935378	1.28397	16.17	0.975137	2.14428
Si273	137.384	45.1898	14.0272	12.3283	140.142	169.296	1.13293	3.64482	0.0802886	245.409	27.9627	0.121312	1.28469	0.418836	0.336752	0.125103	0.17344	0.967479	0.00523503	156.139	12.7214	30.0436	0.776361	116.798	14.3127	104.695	5.70632	0.771864	2.39094	6.17037	13.6311	0.939457	1.21751	14.6385	0.975361	2.04056
Si444	146.346	48.2599	15.0395	12.1807	150.835	196.617	1.15966	3.85504	0.0806352	281.325	23.7572	0.0844833	1.0881	0.351538	0.286863	0.0873813	0.120535	0.96626	0.00570865	177.852	11.9627	29.2708	0.773333	126.202	12.3751	116.636	6.02527	0.741762	2.39074	7.02593	12.791	0.942858	1.25639	12.6816	0.975298	2.15751
SW92E114	160.535	47.9259	14.7727	13.2796	161.781	188.881	1.10966	3.57754	0.0794465	359.653	30.4716	0.0866288	1.09741	0.350332	0.293619	0.0895197	0.119612	0.966705	0.00386576	200.328	12.6572	33.0469	0.782239	153.888	16.8583	121.842	6.14768	0.740113	2.36864	6.68162	13.5485	0.942141	1.4103	17.2663	0.975236	2.42393
Sy1128	161.627	47.9739	15.0369	13.2691	162.503	188.691	1.11931	3.51006	0.0790915	339.129	28.9104	0.0869755	1.09834	0.359723	0.284701	0.0900158	0.127674	0.965735	0.00411141	184.259	12.1627	31.9878	0.779125	157.728	16.292	125.733	6.26812	0.762548	2.34297	6.35426	13.0593	0.937337	1.3957	16.7641	0.974439	2.27512
Tie7922	135.904	45.3391	13.844	12.3541	139.601	165.97	1.12283	3.49791	0.0794497	352.188	30.1078	0.0867905	1.09721	0.353918	0.288449	0.0899831	0.124764	0.964432	0.00417352	196.134	12.548	29.8482	0.776824	153.128	16.8375	103.985	5.6779	0.721691	2.39371	7.06576	13.4524	0.939373	1.55208	17.2491	0.975223	2.66243
TY1	135.28	44.3469	13.4316	12.5202	136.964	156.714	1.10052	3.63826	0.0802368	313.532	25.8369	0.0838178	1.07791	0.345609	0.284914	0.0870208	0.11925	0.964598	0.00436605	189.57	12.2776	30.1377	0.77738	133.372	13.4793	102.689	5.66409	0.729576	2.39094	6.86399	13.1605	0.94115	1.36652	13.8106	0.97534	2.44449
TY10	182.074	51.9381	15.9332	13.7575	184.335	224.973	1.12205	3.69603	0.0796439	318.922	34.0343	0.107873	1.22711	0.402019	0.317579	0.111562	0.157614	0.966299	0.00399047	187.076	13.7678	32.8259	0.780175	140.246	17.8803	144.216	6.65429	0.719561	2.41923	6.26964	14.7003	0.942408	1.25331	18.2908	0.975335	2.08563
TY2	157.237	49.8128	15.1719	12.9426	162.934	206.552	1.13042	3.63628	0.0796045	365.168	33.5605	0.0928672	1.13224	0.366687	0.296777	0.096107	0.133481	0.966035	0.00380587	201.823	13.5546	32.0727	0.780315	153.126	17.5044	120.127	6.10094	0.740745	2.39558	6.762	14.5073	0.941673	1.43172	17.9271	0.975273	2.4901
TY4	126.518	42.8674	13.2626	11.8836	128.229	151.128	1.12008	3.51638	0.07982	323.681	26.5797	0.0833217	1.08333	0.344746	0.290447	0.0861894	0.114702	0.96638	0.00407895	191.62	12.6422	30.1302	0.777895	138.085	13.5121	93.6087	5.39638	0.703754	2.41258	7.10492	13.4845	0.944458	1.48596	13.8456	0.975279	2.69495
TY5	107.088	39.7394	12.0487	11.1214	109.398	129.089	1.11196	3.37283	0.0797369	321.516	23.4346	0.073264	1.01392	0.32489	0.270034	0.0758284	0.102301	0.966037	0.00419381	180.311	11.4974	28.8588	0.777577	148.193	13.0862	77.0609	4.85367	0.73598	2.37575	7.14022	12.2806	0.945311	1.82073	13.4399	0.975085	3.04237
TY6	131.687	44.0575	13.6166	11.9742	134.127	163.552	1.12571	3.5109	0.07964	318.208	29.1276	0.0922193	1.13568	0.372844	0.293636	0.0954291	0.13574	0.965741	0.00453016	158.99	11.274	28.5365	0.772115	171.112	19.115	104.346	5.68619	0.719383	2.40824	6.62965	12.0715	0.941005	1.7042	19.6402	0.975038	2.60172
TY7	130.393	43.5889	13.3544	12.2181	132.105	152.746	1.10791	3.57499	0.0800996	314.455	29.0009	0.0947332	1.14938	0.373033	0.30173	0.0979075	0.135693	0.966253	0.00419937	187.303	13.1414	31.7779	0.783671	135.946	14.2242	92.2935	5.36898	0.717822	2.4141	6.5405	14.0315	0.942762	1.45391	14.5758	0.975319	2.50741
TY8	144.132	45.9633	14.2154	12.6521	145.591	176.974	1.11811	3.59442	0.079814	402.92	29.2035	0.077306	1.02917	0.330981	0.271611	0.080052	0.110068	0.964899	0.00354328	226.04	12.7494	31.1106	0.77906	151.203	15.7549	109.178	5.84243	0.717183	2.42228	7.65041	13.6248	0.942901	1.46055	16.1408	0.975266	2.80208
U8112	133.511	44.438	13.4122	12.2758	135.3	161.815	1.10907	3.89954	0.0813779	340.682	27.1027	0.0803653	1.05861	0.345095	0.274975	0.0833077	0.117932	0.964757	0.00419785	190.199	11.7857	30.0224	0.777335	149.863	15.5344	100.368	5.60457	0.729817	2.37961	6.96164	12.6355	0.940615	1.51901	15.9508	0.975087	2.60783
W138	118.074	43.9106	13.465	11.2229	123.156	152.779	1.16306	3.996	0.0823773	283.275	24.4044	0.0872063	1.11538	0.359173	0.292108	0.0907699	0.126017	0.963482	0.00420775	174.67	12.0927	28.6491	0.775468	125.313	12.4017	86.9458	5.208	0.667064	2.41527	6.8415	12.969	0.93955	1.40966	12.7087	0.9753	2.48941
WH413	124.383	42.6881	13.2758	11.6008	126.425	155.684	1.13309	3.42398	0.0794195	307.738	26.29	0.0863918	1.09643	0.348115	0.295307	0.0892214	0.117366	0.966909	0.00401993	167.939	11.5415	28.5612	0.773302	154.444	15.8308	96.6796	5.45278	0.730628	2.39094	6.95458	12.346	0.94251	1.60439	16.2081	0.975302	2.67802
WMR	125.425	42.9355	12.9923	11.971	127.341	151.414	1.10716	3.5427	0.0800067	324.716	30.8986	0.0974509	1.1624	0.375015	0.305839	0.100824	0.138258	0.96605	0.00425803	184.062	12.7528	29.9981	0.778361	147.725	16.9127	92.8324	5.37917	0.697988	2.43339	6.76884	13.6399	0.94149	1.56341	17.341	0.975116	2.64116
Wu109	149.107	47.2247	14.4178	12.7636	151.61	180.924	1.11861	3.58504	0.0796423	330.344	26.3511	0.0813077	1.07073	0.341451	0.284829	0.0842414	0.113272	0.965523	0.0042128	200.982	13.1257	31.8275	0.780659	132.221	12.2503	112.259	5.92222	0.696439	2.42258	6.7344	13.9997	0.943661	1.30588	12.556	0.975268	2.37133
Xun971	128.583	43.0753	12.8937	12.356	130.081	146.787	1.08534	3.60284	0.0804387	299.79	27.4036	0.0941194	1.1472	0.365742	0.305415	0.0976474	0.13059	0.965392	0.00438289	170.873	12.0489	28.7542	0.77465	141.925	15.3222	98.715	5.51254	0.6939	2.40409	6.71188	12.8972	0.942008	1.50264	15.7299	0.975089	2.45565
Yan414	135.163	43.8296	13.2099	12.4719	136.534	155.441	1.08994	3.43114	0.0792353	308.574	29.1323	0.0947994	1.13934	0.368176	0.301376	0.0978767	0.133731	0.967297	0.00394939	171.818	12.1614	29.6804	0.774136	147.052	16.6022	103.666	5.66959	0.773808	2.38546	7.3303	13.0288	0.941946	1.5354	17.0058	0.974937	2.54237
Ye478	157.908	48.3676	14.5858	13.199	159.4	196.726	1.10903	3.655	0.0795385	339.642	29.2526	0.0894311	1.10797	0.353683	0.296858	0.0922376	0.12259	0.967392	0.00376103	189.878	13.0214	32.9855	0.782028	150.223	15.1753	119.088	6.10049	0.757899	2.41645	7.19359	13.8902	0.943387	1.39167	15.5402	0.975371	2.36815
Ye52106	140.79	45.3773	13.9046	12.6805	142.138	172.711	1.106	3.64974	0.0800982	306.722	28.1959	0.0942792	1.13902	0.368184	0.300032	0.0974108	0.133482	0.966956	0.00419661	170.117	12.4168	30.312	0.776838	147.704	15.3549	107.596	5.81575	0.75934	2.37623	6.41824	13.258	0.943209	1.42669	15.7572	0.975246	2.33056
ZH68	103.957	39.2234	12.4858	10.5615	105.728	131.164	1.16237	3.33895	0.0796447	300.112	22.2353	0.0754463	1.03099	0.330454	0.272338	0.0783235	0.107045	0.964149	0.00412402	178.753	11.4646	27.5056	0.772998	133.198	11.5524	76.5657	4.87679	0.676711	2.48218	7.42983	12.2767	0.941713	1.66734	11.8695	0.975127	2.98179
Zheng29	138.982	44.9841	13.8241	12.4978	140.296	164.412	1.11104	3.75944	0.0807807	327.242	29.0493	0.0900031	1.12199	0.365066	0.291715	0.0933557	0.131184	0.964992	0.00419137	194.54	12.6974	30.3234	0.777421	135.869	15.5754	105.44	5.75543	0.711495	2.42377	6.90534	13.6103	0.941589	1.35728	15.9486	0.975297	2.45748
Zheng30	166.895	48.8647	14.7429	13.6981	167.985	201.955	1.09308	3.68285	0.0795923	312.049	27.0386	0.0871447	1.10108	0.346696	0.300013	0.0898056	0.115456	0.96853	0.00402564	197.804	13.7743	33.8495	0.784136	121.036	11.8382	126.41	6.23584	0.776413	2.34706	6.39057	14.5688	0.94994	1.17463	12.1219	0.97547	2.15448
Zheng32	130.209	43.869	13.3652	12.1419	132.13	159.749	1.11276	3.62458	0.0802989	315.128	28.0524	0.0912304	1.13737	0.368497	0.296474	0.0948386	0.133306	0.964159	0.00438173	181.31	12.6071	29.4842	0.775842	143.072	14.7182	99.3151	5.5733	0.699349	2.44927	6.8143	13.5171	0.939546	1.46465	15.1223	0.975056	2.51279
Zheng35	150.607	46.5372	14.1237	13.1538	151.969	172.213	1.09721	3.7994	0.080602	327.569	28.1882	0.0874599	1.10335	0.349244	0.29704	0.0903658	0.118546	0.966444	0.00436731	192.496	12.936	30.6802	0.777149	138.841	14.008	117.016	6.03446	0.751571	2.39067	6.83288	13.8074	0.943179	1.34955	14.347	0.975375	2.37308
Zheng653	208.234	53.7181	16.4501	14.5331	208.551	257.183	1.11063	3.87869	0.0800111	361.361	32.5677	0.0904427	1.12367	0.358667	0.299086	0.0936632	0.126111	0.966114	0.00373244	204.026	14.1673	35.4965	0.783721	148.651	15.3224	163.259	6.98411	0.720408	2.40518	6.44725	15.109	0.94288	1.30343	15.6959	0.975084	2.21082
Zhong69	151.403	46.6457	14.1355	13.1448	152.667	182.751	1.09773	3.55641	0.0795835	348.92	26.4037	0.0765968	1.0381	0.330055	0.277733	0.0793822	0.106155	0.965476	0.00376842	198.688	12.3474	31.2666	0.778711	146.634	13.7123	116.689	6.01984	0.713631	2.40772	6.86518	13.224	0.940238	1.40457	14.0578	0.975252	2.4682
Zi330	151.896	47.6398	14.2384	13.1388	155.716	182.717	1.10185	3.58258	0.0796092	324.24	31.5863	0.100429	1.1723	0.379255	0.308865	0.103609	0.14204	0.966738	0.00472755	181.722	12.5644	31.2117	0.778537	150.194	17.883	117.327	6.0399	0.75133	2.39175	6.51632	13.4566	0.938926	1.42156	18.3357	0.974953	2.35332
Zong31	163.957	49.3084	15.1037	13.3769	167.549	205.588	1.11492	3.72913	0.0799981	371.986	31.8505	0.0872295	1.09877	0.351673	0.290721	0.0905296	0.12262	0.964813	0.00367746	211.859	13.6829	33.0502	0.782561	147.191	15.923	123.845	6.19845	0.698958	2.41908	6.65149	14.6578	0.940999	1.36205	16.316	0.975171	2.40752
CIMBL138	141.931	45.4121	13.7422	12.8478	143.479	167.713	1.09851	3.67726	0.0802318	284.181	27.1577	0.0971601	1.16104	0.371843	0.309326	0.100363	0.134868	0.966617	0.0045506	171.656	12.2415	29.4444	0.774043	134.69	14.9658	111.907	5.90663	0.732591	2.39626	6.77983	13.0859	0.942294	1.33407	15.3179	0.975317	2.22534
CML170	164.771	48.5726	14.8497	13.5401	165.99	196.51	1.10442	3.87102	0.0805872	292.354	27.7206	0.0999616	1.16973	0.375814	0.310701	0.103096	0.139	0.967104	0.00429333	182.548	13.2061	32.321	0.780191	127.354	13.0967	126.667	6.25731	0.759903	2.39984	6.42737	14.0542	0.94531	1.26332	13.4218	0.975352	2.16013
HYS	119.202	42.3256	12.5438	11.6625	122.416	145.045	1.10686	3.52838	0.0800516	293.016	25.2589	0.0873891	1.10952	0.354852	0.294094	0.090643	0.122397	0.965194	0.00443024	182.392	12.5065	30.021	0.778835	128.354	12.6553	85.9079	5.14377	0.673732	2.4442	6.84793	13.3684	0.942934	1.47868	12.9641	0.975277	2.64817
NAN21-3	111.069	41.3923	12.2607	11.2736	113.808	137.552	1.11221	3.38125	0.0794064	285.929	24.658	0.0892031	1.11872	0.35953	0.292367	0.0928974	0.128587	0.964364	0.00574447	182.135	12.5658	29.6208	0.779676	123.958	11.6605	79.1075	4.92286	0.648624	2.42861	6.82392	13.4416	0.942585	1.41958	11.9678	0.97523	2.62728
7327	125.879	43.0297	13.0345	12.0373	127.781	149.098	1.10611	3.51466	0.0799184	290.414	25.7984	0.0925509	1.13495	0.358393	0.306307	0.0956096	0.124685	0.966935	0.00444706	183.507	13.0403	30.4024	0.779677	124.256	11.7633	92.0038	5.36202	0.709604	2.43323	6.67621	13.8696	0.946177	1.33781	12.0562	0.975411	2.41891
CIMBL61	144.147	45.5668	13.948	12.771	145.477	172.838	1.10565	3.57994	0.0798134	358.423	27.5936	0.0802164	1.06047	0.336781	0.285265	0.0829667	0.1101	0.966518	0.0038729	191.895	12.4703	30.5366	0.777492	160.617	14.9101	111.095	5.86491	0.72266	2.39122	6.90858	13.3157	0.943398	1.49716	15.2753	0.975272	2.56556
Dan360	178.41	50.2459	16.0646	13.527	179.104	223.208	1.13235	3.72609	0.0797805	337.152	27.7041	0.0830816	1.07598	0.341091	0.290355	0.0856794	0.112365	0.967535	0.00374232	202.284	13.3328	38.1622	0.794014	134.499	12.768	123.251	6.17828	0.781454	2.34902	6.26156	14.1856	0.945183	1.30356	13.0888	0.975317	2.24501
GEMS6	153.692	48.4131	14.9271	12.6851	157.432	206.535	1.13534	3.61616	0.0796031	350.265	28.1954	0.0813545	1.06451	0.340945	0.284271	0.0839524	0.112574	0.967285	0.00383191	192.696	12.4258	30.7471	0.776985	153.76	15.2367	120.659	6.12109	0.763106	2.38149	6.79878	13.2618	0.944074	1.42773	15.6145	0.975195	2.44248
GEMS9	133.666	43.8651	13.454	12.2786	135.171	157.414	1.10874	3.54677	0.0798538	338.913	26.2517	0.0797477	1.05848	0.338521	0.281249	0.0826298	0.111641	0.965272	0.00384372	188.285	12.2959	30.2606	0.777189	151.846	14.0977	100.715	5.59434	0.716815	2.39366	6.92848	13.1355	0.942658	1.58685	14.4731	0.975093	2.68448
Gy1007	135.144	44.3212	13.6064	12.4141	136.762	160.316	1.10868	4.10691	0.0823616	331.267	26.1751	0.0802191	1.05758	0.33779	0.282651	0.0828598	0.110846	0.966622	0.00442201	187.402	12.2711	30.6068	0.779056	146.746	13.658	99.6626	5.58499	0.752623	2.36938	6.72226	13.1117	0.943109	1.49797	14.0075	0.975197	2.54523
LIAO5262	177.438	49.8343	15.4245	13.9784	177.947	206.261	1.10386	3.51736	0.0790936	377.245	33.302	0.0894357	1.10891	0.355081	0.294698	0.0924741	0.12481	0.966269	0.00371688	221.743	14.299	35.3957	0.788013	140.378	15.9707	131.611	6.35745	0.743767	2.3872	6.4235	15.251	0.943221	1.27917	16.335	0.975328	2.30867
ZZ01	145.621	46.3941	13.8431	12.9916	148.55	170.018	1.09678	3.55085	0.079602	377.78	31.4004	0.083834	1.07382	0.342224	0.287436	0.0865888	0.115389	0.966514	0.00359475	216.83	13.6085	33.8282	0.787226	144.484	15.4772	102.219	5.65338	0.737398	2.38411	6.73867	14.5221	0.943013	1.45969	15.8499	0.975303	2.64427
Zong31	163.957	49.3084	15.1037	13.3769	167.549	205.588	1.11492	3.72913	0.0799981	371.986	31.8505	0.0872295	1.09877	0.351673	0.290721	0.0905296	0.12262	0.964813	0.00367746	211.859	13.6829	33.0502	0.782561	147.191	15.923	123.845	6.19845	0.698958	2.41908	6.65149	14.6578	0.940999	1.36205	16.316	0.975171	2.40752
CIMBL138	141.931	45.4121	13.7422	12.8478	143.479	167.713	1.09851	3.67726	0.0802318	284.181	27.1577	0.0971601	1.16104	0.371843	0.309326	0.100363	0.134868	0.966617	0.0045506	171.656	12.2415	29.4444	0.774043	134.69	14.9658	111.907	5.90663	0.732591	2.39626	6.77983	13.0859	0.942294	1.33407	15.3179	0.975317	2.22534
CML170	164.771	48.5726	14.8497	13.5401	165.99	196.51	1.10442	3.87102	0.0805872	292.354	27.7206	0.0999616	1.16973	0.375814	0.310701	0.103096	0.139	0.967104	0.00429333	182.548	13.2061	32.321	0.780191	127.354	13.0967	126.667	6.25731	0.759903	2.39984	6.42737	14.0542	0.94531	1.26332	13.4218	0.975352	2.16013
HYS	119.202	42.3256	12.5438	11.6625	122.416	145.045	1.10686	3.52838	0.0800516	293.016	25.2589	0.0873891	1.10952	0.354852	0.294094	0.090643	0.122397	0.965194	0.00443024	182.392	12.5065	30.021	0.778835	128.354	12.6553	85.9079	5.14377	0.673732	2.4442	6.84793	13.3684	0.942934	1.47868	12.9641	0.975277	2.64817
NAN21-3	111.069	41.3923	12.2607	11.2736	113.808	137.552	1.11221	3.38125	0.0794064	285.929	24.658	0.0892031	1.11872	0.35953	0.292367	0.0928974	0.128587	0.964364	0.00574447	182.135	12.5658	29.6208	0.779676	123.958	11.6605	79.1075	4.92286	0.648624	2.42861	6.82392	13.4416	0.942585	1.41958	11.9678	0.97523	2.62728
7327	125.879	43.0297	13.0345	12.0373	127.781	149.098	1.10611	3.51466	0.0799184	290.414	25.7984	0.0925509	1.13495	0.358393	0.306307	0.0956096	0.124685	0.966935	0.00444706	183.507	13.0403	30.4024	0.779677	124.256	11.7633	92.0038	5.36202	0.709604	2.43323	6.67621	13.8696	0.946177	1.33781	12.0562	0.975411	2.41891
CIMBL61	144.147	45.5668	13.948	12.771	145.477	172.838	1.10565	3.57994	0.0798134	358.423	27.5936	0.0802164	1.06047	0.336781	0.285265	0.0829667	0.1101	0.966518	0.0038729	191.895	12.4703	30.5366	0.777492	160.617	14.9101	111.095	5.86491	0.72266	2.39122	6.90858	13.3157	0.943398	1.49716	15.2753	0.975272	2.56556
Dan360	178.41	50.2459	16.0646	13.527	179.104	223.208	1.13235	3.72609	0.0797805	337.152	27.7041	0.0830816	1.07598	0.341091	0.290355	0.0856794	0.112365	0.967535	0.00374232	202.284	13.3328	38.1622	0.794014	134.499	12.768	123.251	6.17828	0.781454	2.34902	6.26156	14.1856	0.945183	1.30356	13.0888	0.975317	2.24501
GEMS6	153.692	48.4131	14.9271	12.6851	157.432	206.535	1.13534	3.61616	0.0796031	350.265	28.1954	0.0813545	1.06451	0.340945	0.284271	0.0839524	0.112574	0.967285	0.00383191	192.696	12.4258	30.7471	0.776985	153.76	15.2367	120.659	6.12109	0.763106	2.38149	6.79878	13.2618	0.944074	1.42773	15.6145	0.975195	2.44248
GEMS9	133.666	43.8651	13.454	12.2786	135.171	157.414	1.10874	3.54677	0.0798538	338.913	26.2517	0.0797477	1.05848	0.338521	0.281249	0.0826298	0.111641	0.965272	0.00384372	188.285	12.2959	30.2606	0.777189	151.846	14.0977	100.715	5.59434	0.716815	2.39366	6.92848	13.1355	0.942658	1.58685	14.4731	0.975093	2.68448
Gy1007	135.144	44.3212	13.6064	12.4141	136.762	160.316	1.10868	4.10691	0.0823616	331.267	26.1751	0.0802191	1.05758	0.33779	0.282651	0.0828598	0.110846	0.966622	0.00442201	187.402	12.2711	30.6068	0.779056	146.746	13.658	99.6626	5.58499	0.752623	2.36938	6.72226	13.1117	0.943109	1.49797	14.0075	0.975197	2.54523
LIAO5262	177.438	49.8343	15.4245	13.9784	177.947	206.261	1.10386	3.51736	0.0790936	377.245	33.302	0.0894357	1.10891	0.355081	0.294698	0.0924741	0.12481	0.966269	0.00371688	221.743	14.299	35.3957	0.788013	140.378	15.9707	131.611	6.35745	0.743767	2.3872	6.4235	15.251	0.943221	1.27917	16.335	0.975328	2.30867
ZZ01	145.621	46.3941	13.8431	12.9916	148.55	170.018	1.09678	3.55085	0.079602	377.78	31.4004	0.083834	1.07382	0.342224	0.287436	0.0865888	0.115389	0.966514	0.00359475	216.83	13.6085	33.8282	0.787226	144.484	15.4772	102.219	5.65338	0.737398	2.38411	6.73867	14.5221	0.943013	1.45969	15.8499	0.975303	2.64427
Yan414	135.163	43.8296	13.2099	12.4719	136.534	155.441	1.08994	3.43114	0.0792353	308.574	29.1323	0.0947994	1.13934	0.368176	0.301376	0.0978767	0.133731	0.967297	0.00394939	171.818	12.1614	29.6804	0.774136	147.052	16.6022	103.666	5.66959	0.773808	2.38546	7.3303	13.0288	0.941946	1.5354	17.0058	0.974937	2.54237
Ye478	157.908	48.3676	14.5858	13.199	159.4	196.726	1.10903	3.655	0.0795385	339.642	29.2526	0.0894311	1.10797	0.353683	0.296858	0.0922376	0.12259	0.967392	0.00376103	189.878	13.0214	32.9855	0.782028	150.223	15.1753	119.088	6.10049	0.757899	2.41645	7.19359	13.8902	0.943387	1.39167	15.5402	0.975371	2.36815
Ye52106	140.79	45.3773	13.9046	12.6805	142.138	172.711	1.106	3.64974	0.0800982	306.722	28.1959	0.0942792	1.13902	0.368184	0.300032	0.0974108	0.133482	0.966956	0.00419661	170.117	12.4168	30.312	0.776838	147.704	15.3549	107.596	5.81575	0.75934	2.37623	6.41824	13.258	0.943209	1.42669	15.7572	0.975246	2.33056
ZH68	103.957	39.2234	12.4858	10.5615	105.728	131.164	1.16237	3.33895	0.0796447	300.112	22.2353	0.0754463	1.03099	0.330454	0.272338	0.0783235	0.107045	0.964149	0.00412402	178.753	11.4646	27.5056	0.772998	133.198	11.5524	76.5657	4.87679	0.676711	2.48218	7.42983	12.2767	0.941713	1.66734	11.8695	0.975127	2.98179
Zheng29	138.982	44.9841	13.8241	12.4978	140.296	164.412	1.11104	3.75944	0.0807807	327.242	29.0493	0.0900031	1.12199	0.365066	0.291715	0.0933557	0.131184	0.964992	0.00419137	194.54	12.6974	30.3234	0.777421	135.869	15.5754	105.44	5.75543	0.711495	2.42377	6.90534	13.6103	0.941589	1.35728	15.9486	0.975297	2.45748
Zheng30	166.895	48.8647	14.7429	13.6981	167.985	201.955	1.09308	3.68285	0.0795923	312.049	27.0386	0.0871447	1.10108	0.346696	0.300013	0.0898056	0.115456	0.96853	0.00402564	197.804	13.7743	33.8495	0.784136	121.036	11.8382	126.41	6.23584	0.776413	2.34706	6.39057	14.5688	0.94994	1.17463	12.1219	0.97547	2.15448
Zheng32	130.209	43.869	13.3652	12.1419	132.13	159.749	1.11276	3.62458	0.0802989	315.128	28.0524	0.0912304	1.13737	0.368497	0.296474	0.0948386	0.133306	0.964159	0.00438173	181.31	12.6071	29.4842	0.775842	143.072	14.7182	99.3151	5.5733	0.699349	2.44927	6.8143	13.5171	0.939546	1.46465	15.1223	0.975056	2.51279
Zheng35	150.607	46.5372	14.1237	13.1538	151.969	172.213	1.09721	3.7994	0.080602	327.569	28.1882	0.0874599	1.10335	0.349244	0.29704	0.0903658	0.118546	0.966444	0.00436731	192.496	12.936	30.6802	0.777149	138.841	14.008	117.016	6.03446	0.751571	2.39067	6.83288	13.8074	0.943179	1.34955	14.347	0.975375	2.37308
Zheng653	208.234	53.7181	16.4501	14.5331	208.551	257.183	1.11063	3.87869	0.0800111	361.361	32.5677	0.0904427	1.12367	0.358667	0.299086	0.0936632	0.126111	0.966114	0.00373244	204.026	14.1673	35.4965	0.783721	148.651	15.3224	163.259	6.98411	0.720408	2.40518	6.44725	15.109	0.94288	1.30343	15.6959	0.975084	2.21082
Zhong69	151.403	46.6457	14.1355	13.1448	152.667	182.751	1.09773	3.55641	0.0795835	348.92	26.4037	0.0765968	1.0381	0.330055	0.277733	0.0793822	0.106155	0.965476	0.00376842	198.688	12.3474	31.2666	0.778711	146.634	13.7123	116.689	6.01984	0.713631	2.40772	6.86518	13.224	0.940238	1.40457	14.0578	0.975252	2.4682
Zi330	151.896	47.6398	14.2384	13.1388	155.716	182.717	1.10185	3.58258	0.0796092	324.24	31.5863	0.100429	1.1723	0.379255	0.308865	0.103609	0.14204	0.966738	0.00472755	181.722	12.5644	31.2117	0.778537	150.194	17.883	117.327	6.0399	0.75133	2.39175	6.51632	13.4566	0.938926	1.42156	18.3357	0.974953	2.35332
R15X1141	187.688	53.3989	16.7773	13.8941	193.692	251.765	1.14779	3.53421	0.078471	446.17	33.8139	0.0783737	1.04629	0.338566	0.275077	0.0810614	0.111781	0.965989	0.00302078	206.231	12.2948	29.6443	0.769736	211.121	20.8585	158.948	6.99338	0.743727	2.38929	7.36349	13.1749	0.940179	1.50275	21.4043	0.974985	2.48327
S37	151.69	47.4856	14.3869	13.0779	154.064	190.318	1.10557	3.58583	0.0794476	355.954	27.9603	0.0798842	1.06204	0.338787	0.283467	0.0826275	0.110927	0.966305	0.00393385	204.055	13.0218	30.8912	0.777368	146.724	14.049	117.714	6.05434	0.702877	2.44962	6.98339	13.8757	0.944403	1.39188	14.3927	0.975338	2.49551
SC55	151.359	48.4042	14.7807	12.5301	155.319	194.875	1.14816	3.60211	0.0793755	365.793	28.8728	0.0861103	1.09094	0.35415	0.285368	0.0891395	0.125142	0.965553	0.00436901	221.463	13.6632	33.0757	0.784431	135.451	13.6793	112.097	5.90723	0.730467	2.38949	6.74899	14.5746	0.944212	1.31542	14.0217	0.975266	2.46246
Shen135	124.463	42.7369	12.8535	11.9291	126.556	145.968	1.10523	3.56175	0.08005	302.741	24.1713	0.0802195	1.06485	0.342517	0.279618	0.083354	0.115489	0.964013	0.00429515	193.41	12.6513	31.1489	0.782291	122.652	11.2749	87.9517	5.20304	0.678674	2.4794	6.74204	13.5476	0.94071	1.37358	11.5622	0.975171	2.60306
Shen137	204.016	52.9321	16.7684	14.2487	204.188	261.536	1.12161	3.67085	0.079637	474.511	35.5376	0.0783032	1.04133	0.336068	0.274902	0.0809876	0.11157	0.966434	0.0034896	244.666	14.3204	35.3163	0.783246	170.804	17.6197	159.425	6.89604	0.750431	2.40797	6.91983	15.2541	0.943918	1.40633	18.0555	0.975242	2.51724
832	165.789	49.2304	15.2064	13.4911	167.55	204.615	1.11542	3.58344	0.0792296	370.96	31.4725	0.0859072	1.09168	0.350083	0.290313	0.0887317	0.120108	0.966868	0.00384309	204.527	12.9097	30.4139	0.774219	157.12	17.5891	133.866	6.44444	0.730014	2.42275	7.11682	13.7623	0.944608	1.34915	18.0057	0.975343	2.38653
