# Supplementary material for: High-Throughput Phenotyping Accelerates the Dissection of the Phenotypic Variation and Genetic Architecture of Shank Vascular Bundles in Maize (Zea mays L.)
Source: Plants (Basel). 2022 May 18;11(10):1339. doi: 10.3390/plants11101339 (PMC9145235; doi:10.3390/plants11101339)
Supplement: Supplementary file 1 [file plants-11-01339-s001.zip › Supplemental Table S4/╜ß╣√_30/ARIVB_Final result.csv]

Method	RS#	Chromosome	Marker Position (bp)	QTN effect	LOD score	'-log10(P)'	r2 (%)	MAF	Genotype for code 1	Var_Error	Var_phen (total)
pLARmEB	chr1.S_253793172	1	253793172	0.0035	5.9764	6.8086	0.5116	0.3924	G	3.00E-04	9.00E-04
FASTmrMLM	chr1.S_279118081	1	279118081	-0.0057	6.92	7.7822	1.4516	0.1628	A
pKWmEB	chr1.S_279118081	1	279118081	-2.80E-03	5.8184	6.6452	0.888	0.1588	A
ISIS EM-BLASSO	chr2.S_13870071	2	13870071	-0.0113	9.979	10.9168	9.183	0.1948	T
pKWmEB	chr2.S_184401193	2	184401193	-3.20E-03	5.9375	6.7684	2.1814	0.1676	G
pKWmEB	chr2.S_202288497	2	202288497	-2.20E-03	5.5271	6.3435	1.411	0.2971	C
FASTmrMLM	chr2.S_212804946	2	212804946	0.0066	12.7388	13.7277	1.999	0.1221	C
pKWmEB	chr2.S_229995786	2	229995786	2.90E-03	7.299	8.1721	1.8489	0.1471	C
pKWmEB	chr2.S_3081632	2	3081632	-1.40E-03	5.892	6.7213	0.5261	0.4735	G
pKWmEB	chr3.S_215174208	3	215174208	3.60E-03	8.5427	9.4483	1.0713	0.25	T
pKWmEB	chr3.S_1848661	3	1848661	-2.70E-03	5.215	6.0196	0.6831	0.1676	C
FASTmrMLM	chr3.S_215174208	3	215174208	-0.0041	8.8827	9.7964	1.1756	0.1657	C
pKWmEB	chr3.S_220855063	3	220855063	-2.50E-03	5.1262	5.9273	1.4615	0.1676	C
pKWmEB	chr3.S_225220410	3	225220410	2.20E-03	7.1474	8.0162	2.9654	0.3824	A
ISIS EM-BLASSO	chr4.S_175758514	4	175758514	0.0074	11.1545	12.1156	3.9376	0.2558	G
FASTmrMLM	chr4.S_214505874	4	214505874	-0.0036	6.0284	6.8624	0.793	0.1483	G
FASTmrMLM	chr4.S_216001644	4	216001644	0.006	14.9738	15.9967	0.8347	0.0581	T
FASTmrMLM	chr4.S_25326661	4	25326661	0.0041	8.5486	9.4543	1.531	0.314	G
FASTmrMLM	chr4.S_35548764	4	35548764	0.0061	10.5993	11.5497	2.5293	0.1483	T
pLARmEB	chr4.S_4792397	4	4792397	0.0041	6.0125	6.846	0.1673	0.0959	A
pLARmEB	chr4.S_5315681	4	5315681	0.009	8.2343	9.1323	2.2877	0.1686	G
ISIS EM-BLASSO	chr4.S_5315681	4	5315681	0.0085	6.501	7.3504	4.6202	0.1686	G
pKWmEB	chr4.S_5315681	4	5315681	4.50E-03	5.3437	6.1532	2.8571	0.1706	G
FASTmrMLM	chr5.S_4345384	5	4345384	0.0078	7.0706	7.9372	2.9012	0.125	A
FASTmrMLM	chr5.S_4345384	5	4345384	0.0102	7.7757	8.6618	5.478	0.1105	A
pKWmEB	chr5.S_214375802	5	214375802	4.20E-03	6.0606	6.8957	3.155	0.1118	A
pKWmEB	chr5.S_214375802	5	214375802	3.20E-03	7.5445	8.4244	0.7732	0.0618	G
FASTmrMLM	chr5.S_202515546	5	202515546	-0.0082	21.5305	22.6302	3.5306	0.1221	C
pKWmEB	chr5.S_202515546	5	202515546	-6.20E-03	18.9596	20.0323	3.4429	0.1235	C
ISIS EM-BLASSO	chr5.S_202515546	5	202515546	-0.0056	7.3313	8.2053	1.6554	0.1221	C
FASTmrMLM	chr5.S_22355486	5	22355486	0.0012	5.5545	6.3719	0.0429	0.0698	C
pKWmEB	chr6.S_121928972	6	121928972	3.30E-03	8.0065	8.8987	2.6368	0.0706	C
pKWmEB	chr6.S_159465258	6	159465258	3.20E-03	8.2275	9.1253	2.5341	0.1088	C
pLARmEB	chr6.S_159465258	6	159465258	0.0062	7.1565	8.0256	0.8096	0.1134	C
FASTmrMLM	chr6.S_42731464	6	42731464	-3.00E-04	7.8712	8.7599	0.0109	0.3488	G
ISIS EM-BLASSO	chr7.S_155367082	7	155367082	-0.0067	5.5521	6.3694	3.477	0.2645	C
FASTmrMLM	chr7.S_155367082	8	155367082	-0.0054	13.5962	14.5988	2.7533	0.343	A
pKWmEB	chr8.S_138432111	8	138432111	-3.60E-03	5.8367	6.6641	1.2548	0.3412	A
FASTmrMLM	chr8.S_169255536	8	169255536	0.0036	5.9013	6.731	0.7447	0.1977	G
