# Supplementary material for: High-Throughput Phenotyping Accelerates the Dissection of the Phenotypic Variation and Genetic Architecture of Shank Vascular Bundles in Maize (Zea mays L.)
Source: Plants (Basel). 2022 May 18;11(10):1339. doi: 10.3390/plants11101339 (PMC9145235; doi:10.3390/plants11101339)
Supplement: Supplementary file 1 [file plants-11-01339-s001.zip › Supplemental Table S4/╜ß╣√_30/EZ_A_Final result.csv]

Method	RS#	Chromosome	Marker Position (bp)	QTN effect	LOD score	'-log10(P)'	r2 (%)	MAF	Genotype for code 1	Var_Error	Var_phen (total)
FASTmrEMMA	chr1.S_154368053	1	154368053	-0.1004	5.4792	6.2938	4.3583	0.1919	C	0.0149	0.0312
ISIS EM-BLASSO	chr1.S_177362698	1	177362698	0.0287	4.6336	5.4145	1.4364	0.1221	C
pLARmEB	chr1.S_182097624	1	182097624	-0.0365	5.3102	6.1185	3.5385	0.314	A	0.0106	0.0312
pKWmEB	chr1.S_197390861	1	197390861	3.63E-02	3.4792	4.2033	4.4899	0.1647	T
FASTmrMLM	chr1.S_23110613	1	23110613	-0.0751	8.4188	9.3213	3.5873	0.0523	A	0.01	0.0312
pKWmEB	chr1.S_23110613	1	23110613	-6.93E-02	5.5648	6.3825	4.112	0.0529	A
ISIS EM-BLASSO	chr1.S_23110613	1	23110613	-0.087	9.8667	10.8022	4.8222	0.0523	A	0.0112	0.0312
pLARmEB	chr1.S_253376075	1	253376075	-0.051	4.4055	5.1763	3.3076	0.0959	G
ISIS EM-BLASSO	chr1.S_253376075	1	253376075	-0.0576	4.5391	5.3158	4.3812	0.0959	G
pKWmEB	chr1.S_294998732	1	294998732	1.40E-03	3.4692	4.1927	2.2244	0.2147	A	0.0109	0.031
FASTmrMLM	chr1.S_34970565	1	34970565	-0.035	3.1364	3.8403	1.8232	0.1366	T
ISIS EM-BLASSO	chr1.S_34970565	1	34970565	-0.0654	9.1591	10.0791	6.3586	0.1366	T
FASTmrMLM	chr10.S_6134989	10	6134989	-0.0662	9.5544	10.4832	6.0351	0.1308	T
FASTmrEMMA	chr10.S_6134989	10	6134989	-0.1212	5.5481	6.3653	5.1572	0.1308	T
pKWmEB	chr10.S_6134989	10	6134989	-5.75E-02	8.9667	9.8823	8.7945	0.1206	T
FASTmrEMMA	chr10.S_144138749	10	144138749	0.1132	5.4245	6.2371	5.7919	0.1948	G
pLARmEB	chr2.S_177176802	2	177176802	-0.0582	6.916	7.778	6.1716	0.1686	T
FASTmrMLM	chr2.S_204632426	2	204632426	0.0422	5.2455	6.0513	2.9392	0.1599	C
FASTmrEMMA	chr2.S_204632426	2	204632426	0.1351	5.3728	6.1834	7.6147	0.1599	C
pLARmEB	chr2.S_204632426	2	204632426	0.0629	8.0681	8.9619	6.2737	0.1599	C
pKWmEB	chr2.S_204632426	2	204632426	4.81E-02	6.088	6.924	5.335	0.1559	C
ISIS EM-BLASSO	chr2.S_204632426	2	204632426	0.0621	7.4303	8.3071	6.344	0.1599	C
FASTmrMLM	chr2.S_211849489	2	211849489	-0.0595	5.9783	6.8106	3.1784	0.064	C
pLARmEB	chr2.S_211849489	2	211849489	-0.0603	3.829	4.5719	3.1344	0.064	C
pKWmEB	chr2.S_211849489	2	211849489	-1.83E-02	3.1006	3.8022	3.1811	0.0647	C
FASTmrMLM	chr2.S_213185538	2	213185538	-0.0514	5.552	6.3693	3.3284	0.0901	C
pLARmEB	chr2.S_213185538	2	213185538	-0.0567	4.6882	5.4714	3.9078	0.0901	C
ISIS EM-BLASSO	chr2.S_213185538	2	213185538	-0.0681	8.3859	9.2876	5.8515	0.0901	C
ISIS EM-BLASSO	chr3.S_127514423	3	127514423	-0.0369	3.7027	4.439	3.7257	0.3517	N
FASTmrEMMA	chr3.S_164584718	3	164584718	-0.0789	4.5047	5.2799	4.0627	0.2907	C
FASTmrEMMA	chr3.S_218484465	3	218484465	0.1003	3.5832	4.3131	3.5615	0.1483	N
FASTmrMLM	chr3.S_218485089	3	218485089	0.0457	3.5792	4.3088	3.1034	0.1483	C
pKWmEB	chr3.S_218485089	3	218485089	4.56E-02	4.8765	5.6676	5.6581	0.1382	C
ISIS EM-BLASSO	chr3.S_218485089	3	218485089	0.0394	5.3721	6.1827	2.3122	0.1483	C
FASTmrMLM	chr3.S_26353113	3	26353113	0.0756	4.5609	5.3386	3.6326	0.0523	G
ISIS EM-BLASSO	chr3.S_26353113	3	26353113	0.0804	5.5899	6.4086	4.1094	0.0523	G
pLARmEB	chr4.S_27603385	4	27603385	0.03	3.2527	3.9636	1.7684	0.1628	A
FASTmrMLM	chr5.S_145107243	5	145107243	-0.0361	4.09	4.846	2.8743	0.1948	A
FASTmrMLM	chr5.S_168852762	5	168852762	-0.0304	3.2227	3.9318	2.2263	0.25	G
pKWmEB	chr5.S_168852762	5	168852762	-1.56E-02	3.7435	4.482	1.8936	0.2529	G
ISIS EM-BLASSO	chr5.S_168852762	5	168852762	-0.0357	5.9301	6.7607	3.0722	0.25	G
FASTmrMLM	chr5.S_206454612	5	206454612	0.0509	3.2243	3.9335	3.1182	0.0901	G
pKWmEB	chr5.S_206454612	5	206454612	5.24E-02	6.4393	7.2867	3.6902	0.0912	G
pLARmEB	chr5.S_215700530	5	215700530	0.0526	5.2264	6.0315	3.2047	0.0843	T
FASTmrMLM	chr6.S_119075666	6	119075666	-0.0321	3.6794	4.4145	1.5856	0.1163	A
pLARmEB	chr6.S_119075666	6	119075666	-0.051	4.1437	4.9023	3.8505	0.1163	A
pKWmEB	chr6.S_147921401	6	147921401	-6.14E-02	6.2722	7.1143	6.9132	0.0824	T
FASTmrMLM	chr6.S_147922052	6	147922052	-0.0567	5.8943	6.7237	4.2381	0.1163	G
pKWmEB	chr6.S_64097418	6	64097418	2.61E-05	3.0287	3.7258	2.7451	0.0824	T
pKWmEB	chr7.S_103510038	7	103510038	-3.39E-02	3.2953	4.0088	3.6752	0.3206	C
FASTmrEMMA	chr7.S_137515594	7	137515594	-0.0978	6.0514	6.8862	6.507	0.3372	G
pLARmEB	chr7.S_137515594	7	137515594	-0.0474	7.4863	8.3646	6.3915	0.3372	G
FASTmrMLM	chr7.S_137614135	7	137614135	-1.78E-05	3.6871	4.4226	9.86E-07	0.3866	C
FASTmrMLM	chr7.S_143113968	7	143113968	-0.0279	3.3876	4.1065	0.7945	0.0698	C
FASTmrEMMA	chr7.S_157359130	7	157359130	-0.1485	7.365	8.24	7.3284	0.1308	N
pLARmEB	chr7.S_157359130	7	157359130	-0.0376	3.6021	4.333	1.7161	0.1308	N
pKWmEB	chr7.S_157359130	7	157359130	-4.37E-02	4.6504	5.432	2.7344	0.1235	G
pLARmEB	chr7.S_79643246	7	79643246	0.0751	7.9535	8.8443	3.8157	0.0552	G
pLARmEB	chr8.S_160425439	8	160425439	-3.83E-05	3.0224	3.7191	4.24E-06	0.3808	G
FASTmrEMMA	chr8.S_165266715	8	165266715	0.1101	4.9087	5.7011	4.5067	0.1628	T
pKWmEB	chr8.S_165266715	8	165266715	3.05E-02	4.4703	5.244	5.0913	0.1588	T
pKWmEB	chr8.S_171545811	8	171545811	-2.99E-02	4.2679	5.0323	2.0873	0.4	A
pLARmEB	chr8.S_22650085	8	22650085	0.036	3.2277	3.9371	2.6011	0.189	G
pKWmEB	chr8.S_37807423	8	37807423	-2.58E-02	5.401	6.2127	3.5203	0.2676	G
ISIS EM-BLASSO	chr8.S_37807423	8	37807423	-0.0312	5.8663	6.6947	2.5059	0.2645	G
