# Supplementary material for: High-Throughput Phenotyping Accelerates the Dissection of the Phenotypic Variation and Genetic Architecture of Shank Vascular Bundles in Maize (Zea mays L.)
Source: Plants (Basel). 2022 May 18;11(10):1339. doi: 10.3390/plants11101339 (PMC9145235; doi:10.3390/plants11101339)
Supplement: Supplementary file 1 [file plants-11-01339-s001.zip › Supplemental Table S4/╜ß╣√_30/IZ_A_Final result.csv]

Method	RS#	Chromosome	Marker Position (bp)	QTN effect	LOD score	'-log10(P)'	r2 (%)	MAF	Genotype for code 1	Var_Error	Var_phen (total)
pKWmEB	chr1.S_17674676	1	17674676	2.234	3.2658	3.9775	2.0859	0.2559	C
ISIS EM-BLASSO	chr1.S_177034213	1	177034213	5.1435	6.5494	7.4003	4.0006	0.2791	T	150.6823	538.8908
mrMLM	chr1.S_177034213	1	177034213	-6.6455	13.1908	13.898003	4.8273	0.2118	C
pLARmEB	chr1.S_180625111	1	180625111	-3.9095	3.6039	4.3349	0.7016	0.2093	C	151.3723	538.8908
FASTmrEMMA	chr1.S_21722284	1	21722284	-6.8606	3.2706	3.9827	1.9701	0.436	C	202.4899	538.8908
mrMLM	chr1.S_252729970	1	252729970	9.1243	3.3869	4.105726	5.6877	0.1412	C
ISIS EM-BLASSO	chr1.S_252729970	1	252729970	4.6547	4.1364	4.8946	1.7939	0.1453	C
FASTmrMLM	chr1.S_279572240	1	279572240	11.0562	9.3551	10.2795	4.9686	0.0727	A	141.1029	538.8908
pKWmEB	chr1.S_279572240	1	279572240	6.4182	4.0797	4.8352	2.8437	0.0676	A	106.8989	536.2613
FASTmrEMMA	chr1.S_291309913	1	291309913	6.1626	3.0246	3.7214	1.0808	0.2035	G
ISIS EM-BLASSO	chr1.S_294896928	1	294896928	-4.1053	5.0296	5.8269	3.056	0.3779	C
mrMLM	chr1.S_295770237	1	295770237	-6.5195	5.864	6.692366	6.0821	0.4059	G
FASTmrEMMA	chr1.S_4246347	1	4246347	7.803	4.2652	5.0295	2.7528	0.4767	G
pKWmEB	chr1.S_4246347	1	4246347	3.2472	5.4519	6.2655	2.8048	0.4706	G
ISIS EM-BLASSO	chr1.S_4246347	1	4246347	2.9436	4.0337	4.7869	1.6	0.4767	G
mrMLM	chr1.S_4246347	1	4246347	17.9512	7.661	8.544075	11.8149	0.0588	C	192.7318	538.8908
FASTmrMLM	chr10.S_117325075	10	117325075	-4.5069	4.8866	5.6781	2.4437	0.1948	C
pLARmEB	chr10.S_117325075	10	117325075	-4.1289	4.7112	5.4954	0.7106	0.1948	C
pKWmEB	chr10.S_117325075	10	117325075	-3.8804	5.2835	6.0907	2.1383	0.1971	C
pLARmEB	chr10.S_132087212	10	132087212	-6.0148	3.4575	4.1804	0.6957	0.0756	A
ISIS EM-BLASSO	chr10.S_132087212	10	132087212	-7.5411	4.574	5.3523	3.1562	0.0756	A
pLARmEB	chr10.S_145277251	10	145277251	3.4126	4.0574	4.8118	0.7406	0.4157	T
ISIS EM-BLASSO	chr2.S_131350213	2	131350213	6.8189	3.2234	3.9326	2.2399	0.061	G
FASTmrEMMA	chr2.S_177647422	2	177647422	6.5715	3.5862	4.3162	1.8801	0.4099	A
ISIS EM-BLASSO	chr2.S_177946764	2	177946764	3.365	3.8215	4.564	1.8455	0.3343	T
pLARmEB	chr2.S_29262613	2	29262613	3.8489	5.0149	5.8116	0.8957	0.4186	G
FASTmrEMMA	chr2.S_30277293	2	30277293	7.125	3.717	4.4541	2.1216	0.4913	C
ISIS EM-BLASSO	chr2.S_31945787	2	31945787	4.7082	5.5397	6.3565	3.0368	0.1977	C
FASTmrMLM	chr2.S_41299428	2	41299428	-3.8436	3.0301	3.7273	1.6606	0.1715	C
pKWmEB	chr2.S_41299428	2	41299428	-4.6405	4.8852	5.6767	2.4375	0.1735	C
FASTmrMLM	chr2.S_9988225	2	9988225	-2.9715	3.5949	4.3254	1.6164	0.4767	A
pKWmEB	chr2.S_9988225	2	9988225	-4.0049	7.9782	8.8696	2.7906	0.4706	A
FASTmrEMMA	chr3.S_220678604	3	220678604	7.7055	13.3842	14.1028	2.3411	0.314	C
mrMLM	chr3.S_220678604	3	220678604	7.9816	4.6447	5.926031	3.4752	0.0765	C
ISIS EM-BLASSO	chr3.S_219780008	3	219780008	5.1917	4.3206	5.0875	2.4021	0.1366	G
mrMLM	chr3.S_230653433	3	230653433	-5.4259	7.0887	7.955809	3.3278	0.2412	G
FASTmrMLM	chr3.S_8592965	3	8592965	-5.9694	3.8798	4.6253	1.3116	0.0523	G
pKWmEB	chr3.S_9806058	3	9806058	-3.3243	4.1425	4.901	2.538	0.1912	G
pKWmEB	chr4.S_157109866	4	157109866	4.2038	6.7641	7.6216	5.5089	0.2971	T
pKWmEB	chr4.S_178757916	4	178757916	2.5147	3.7709	4.5108	1.8141	0.25	A
mrMLM	chr4.S_236880162	4	236880162	7.5134	4.3654	5.134338	7.4469	0.2647	C
FASTmrMLM	chr5.S_196789467	5	196789467	8.6813	6.2871	7.1297	2.7739	0.064	A
FASTmrMLM	chr5.S_201586250	5	201586250	5.1408	6.3193	7.1629	4.8087	0.468	C
FASTmrEMMA	chr5.S_201586250	5	201586250	15.3736	10.0497	10.989	10.091	0.468	C
pKWmEB	chr5.S_201586250	5	201586250	5.1275	10.1675	11.1092	6.2965	0.4676	C
FASTmrMLM	chr5.S_201595103	5	201595103	-10.897	9.104	10.0228	8.2587	0.0785	G
pKWmEB	chr5.S_201595103	5	201595103	-8.9736	8.95	9.8652	5.972	0.0794	G
mrMLM	chr5.S_203804228	5	203804228	-7.6132	5.4079	6.219851	4.4097	0.1412	G
pLARmEB	chr5.S_29621921	5	29621921	4.7773	6.1448	6.9827	1.2513	0.2791	C
pKWmEB	chr5.S_29621921	5	29621921	2.9347	4.0183	4.7708	1.532	0.2824	C
ISIS EM-BLASSO	chr5.S_83397528	5	83397528	-2.8853	3.618	4.3498	1.2589	0.2762	T
mrMLM	chr6.S_139280353	6	139280353	9.4549	8.7481	9.65859	7.2455	0.1588	T
pLARmEB	chr6.S_139394810	6	139394810	-6.222	7.3525	8.2271	1.8375	0.2093	C
FASTmrMLM	chr6.S_139394810	6	139394810	-9.0818	6.5578	7.409	6.0157	0.0814	G
ISIS EM-BLASSO	chr6.S_139399683	6	139399683	-8.3577	10.1434	11.0846	6.8613	0.157	G
pKWmEB	chr6.S_139452807	6	139452807	-8.1887	7.5034	8.3822	6.5258	0.0824	G
FASTmrMLM	chr6.S_142311328	6	142311328	5.3329	4.7997	5.5876	2.7087	0.1424	C
pKWmEB	chr6.S_142311328	6	142311328	3.5759	3.0154	3.7116	1.6805	0.1441	C
ISIS EM-BLASSO	chr7.S_119533072	7	119533072	-8.8842	7.7415	8.6267	6.5351	0.0988	G
FASTmrMLM	chr7.S_123598887	7	123598887	-5.4503	6.2172	7.0575	5.3448	0.3924	T
FASTmrEMMA	chr7.S_123598887	7	123598887	-12.7712	7.4474	8.3247	6.9086	0.3924	T
pLARmEB	chr7.S_123598887	7	123598887	-4.6109	5.305	6.1131	1.3254	0.3924	T
pKWmEB	chr7.S_123598887	7	123598887	-5.1984	9.5207	10.4488	5.0674	0.3971	T
pLARmEB	chr7.S_155038797	7	155038797	-3.2876	4.6341	5.415	0.6873	0.439	A
FASTmrEMMA	chr7.S_166466754	7	166466754	-8.608	5.0074	5.8038	3.173	0.4215	T
ISIS EM-BLASSO	chr7.S_166466754	7	166466754	-2.4981	13.2173	13.9261	1.1454	0.4215	T
FASTmrEMMA	chr8.S_15550300	8	15550300	11.5292	4.655	5.4368	4.2562	0.2297	G
FASTmrMLM	chr8.S_94799984	8	94799984	-8.3023	4.8029	5.5909	2.5371	0.0523	G
pLARmEB	chr8.S_94799984	8	94799984	-9.2165	5.7747	6.5999	1.0833	0.0523	G
pKWmEB	chr8.S_94799984	8	94799984	-7.5242	5.7139	6.537	2.4826	0.0529	G
ISIS EM-BLASSO	chr8.S_94799984	8	94799984	-8.3639	4.5815	5.3601	2.5748	0.0523	G
FASTmrMLM	chr9.S_113477269	9	113477269	6.3025	8.584	9.4906	5.5282	0.2355	C
pLARmEB	chr9.S_113477269	9	113477269	3.617	3.5576	4.2861	0.6309	0.2355	C
pKWmEB	chr9.S_113477269	9	113477269	5.914	11.4354	12.4017	5.9801	0.2382	C
FASTmrMLM	chr9.S_127505701	9	127505701	4.6402	5.5844	6.4029	3.734	0.3547	G
pKWmEB	chr9.S_127505701	9	127505701	3.3314	4.7392	5.5246	1.7655	0.3529	G
mrMLM	chr9.S_127505701	9	127505701	-13.0501	7.2685	8.140753	16.1726	0.1412	C
FASTmrEMMA	chr9.S_127505701	9	127505701	8.9289	13.0623	13.7616	1.7693	0.1512	T
FASTmrEMMA	chr9.S_127523717	9	127523717	8.4693	4.078	4.8334	2.4021	0.2849	G
FASTmrEMMA	chr9.S_129983704	9	129983704	16.5139	4.3457	5.1137	3.3305	0.0988	T
pLARmEB	chr9.S_129983704	9	129983704	7.7568	5.18	5.9833	0.7673	0.0988	T
ISIS EM-BLASSO	chr9.S_129983704	9	129983704	7.4584	5.0141	5.8108	2.0475	0.0988	T
