# Supplementary material for: High-Throughput Phenotyping Accelerates the Dissection of the Phenotypic Variation and Genetic Architecture of Shank Vascular Bundles in Maize (Zea mays L.)
Source: Plants (Basel). 2022 May 18;11(10):1339. doi: 10.3390/plants11101339 (PMC9145235; doi:10.3390/plants11101339)
Supplement: Supplementary file 1 [file plants-11-01339-s001.zip › Supplemental Table S4/╜ß╣√_30/IZ_T_Final result.csv]

Method	RS#	Chromosome	Marker Position (bp)	QTN effect	LOD score	'-log10(P)'	r2 (%)	MAF	Genotype for code 1	Var_Error	Var_phen (total)
FASTmrMLM	chr1.S_279572240	1	279572240	0.2669	7.4313	8.3081	4.525	0.0727	A	0.0881	0.3447
pKWmEB	chr1.S_279572240	1	279572240	0.1283	7.5291	8.4086	3.661	0.3824	G
FASTmrMLM	chr2.S_41299428	2	41299428	0.1221	7.2345	8.1058	5.9714	0.2971	T
ISIS EM-BLASSO	chr2.S_9988225	2	9988225	-0.2298	5.4079	6.2199	4.2804	0.064	N
pKWmEB	chr2.S_41299428	2	41299428	-0.1819	8.0891	8.9834	7.1566	0.1735	C
FASTmrEMMA	chr2.S_9988225	2	9988225	-0.3026	7.1914	8.0614	6.1628	0.4767	A
pKWmEB	chr4.S_222235824	4	222235824	0.0986	5.3205	6.1292	3.4896	0.25	A
FASTmrMLM	chr4.S_222235824	4	222235824	0.1515	9.3581	10.2826	6.53	0.468	C
ISIS EM-BLASSO	chr5.S_201595103	5	201595103	0.1391	5.5843	6.4027	5.5061	0.468	C
pLARmEB	chr5.S_29621921	5	29621921	0.1369	9.0488	9.9663	4.6339	0.2791	C
pKWmEB	chr5.S_29621921	5	29621921	0.1205	5.8602	6.6884	3.3193	0.2824	C
pLARmEB	chr6.S_139394810	6	139394810	-0.1825	8.2419	9.1401	7.1295	0.2093	C
FASTmrMLM	chr6.S_139394810	6	139394810	-0.2408	8.4412	9.3443	6.61	0.0814	G
pKWmEB	chr7.S_166466754	7	166466754	0.1069	5.7277	6.5513	6.5778	0.4676	C
pKWmEB	chr7.S_166466754	7	166466754	-0.1887	5.7414	6.5655	6.2648	0.0824	G
FASTmrMLM	chr7.S_123598887	7	123598887	-0.1683	10.4607	11.4084	7.9628	0.3924	T
pLARmEB	chr7.S_123598887	7	123598887	-0.1378	6.4374	7.2848	5.3381	0.3924	T
pLARmEB	chr8.S_12790436	8	12790436	-0.1418	5.159	5.9614	2.3986	0.1163	A
FASTmrMLM	chr8.S_12790436	8	12790436	0.1252	5.8415	6.6691	3.4093	0.2355	C
pLARmEB	chr8.S_20671058	9	20671058	0.1888	9.9774	10.9152	7.8725	0.2355	G
FASTmrMLM	chr8.S_20671058	9	20671058	0.1189	5.2268	6.0319	3.1209	0.2355	G
pLARmEB	chr9.S_147488120	9	147488120	0.0032	15.4602	16.4898	0.0768	0.1327	C
mrMLM	chr9.S_147488120	9	147488120	12.5973	8.6819	9.590816	2.0337	0.3626	C	1.00E-04	6.00E-04
