# Supplementary material for: High-Throughput Phenotyping Accelerates the Dissection of the Phenotypic Variation and Genetic Architecture of Shank Vascular Bundles in Maize (Zea mays L.)
Source: Plants (Basel). 2022 May 18;11(10):1339. doi: 10.3390/plants11101339 (PMC9145235; doi:10.3390/plants11101339)
Supplement: Supplementary file 1 [file plants-11-01339-s001.zip › Supplemental Table S4/╜ß╣√_30/IZ_VB_A_Final result.csv]

Method	RS#	Chromosome	Marker Position (bp)	QTN effect	LOD score	'-log10(P)'	r2 (%)	MAF	Genotype for code 1	Var_Error	Var_phen (total)
pKWmEB	chr1.S_10036044	1	10036044	-0.8839	3.8011	4.5426	4.1057	0.0618	G	1.6516	6.7037
pLARmEB	chr1.S_12853866	1	12853866	-0.6978	3.6906	4.4263	0.5238	0.0698	A	1.6738	6.852
pLARmEB	chr1.S_224064813	1	224064813	-1.1286	11.3089	12.2728	1.8006	0.093	A
ISIS EM-BLASSO	chr1.S_227241264	1	227241264	-0.4672	5.7446	6.5688	2.3133	0.2384	T	1.4734	6.852
ISIS EM-BLASSO	chr1.S_249433327	1	249433327	-0.3234	3.9705	4.7206	1.3153	0.3227	A
pKWmEB	chr1.S_2801460	1	2801460	0.3977	3.3521	4.0689	1.5301	0.1971	T
FASTmrMLM	chr1.S_291309913	1	291309913	0.3818	4.6261	5.4066	1.465	0.2035	G	1.5054	6.852
mrMLM	chr10.S_72547737	10	72547737	1.2399	3.5612	4.289853	7.2856	0.0706	C
mrMLM	chr2.S_182610265	2	182610265	1.0299	5.1675	5.970267	8.3395	0.1324	T	3.0278	6.852
FASTmrMLM	chr2.S_187818657	2	187818657	0.365	3.4765	4.2004	0.7644	0.1047	T
ISIS EM-BLASSO	chr2.S_229299457	2	229299457	0.4933	3.5246	4.2512	1.7649	0.0988	G
ISIS EM-BLASSO	chr3.S_127216252	3	127216252	0.4732	3.6232	4.3552	1.8325	0.1192	C
pLARmEB	chr3.S_34674345	3	34674345	0.5202	5.2472	6.0531	0.7069	0.1919	N
FASTmrEMMA	chr4.S_157504710	4	157504710	-0.983	3.5119	4.2378	3.1617	0.375	N	3.6083	6.852
mrMLM	chr4.S_180200763	4	180200763	-0.5374	3.1892	3.896305	3.206	0.2882	C
pLARmEB	chr5.S_10102776	5	10102776	0.32	3.0584	3.7574	0.2674	0.218	C
FASTmrMLM	chr5.S_10103912	5	10103912	0.3715	3.9071	4.654	1.1294	0.1483	C
pKWmEB	chr5.S_143955139	5	143955139	0.3573	4.8316	5.6208	2.5608	0.4353	T
mrMLM	chr5.S_143957784	5	143957784	1.0393	5.4554	6.26912	9.8937	0.2	C
pLARmEB	chr5.S_146390001	5	146390001	0.3346	3.8886	4.6346	0.3992	0.4767	G
pLARmEB	chr5.S_160752560	5	160752560	0.3776	3.1223	3.8253	0.3724	0.2413	T
pLARmEB	chr5.S_16320604	5	16320604	-0.4956	5.0799	5.8792	0.7613	0.2907	T
ISIS EM-BLASSO	chr5.S_16320604	5	16320604	-0.4707	5.8863	6.7154	2.7859	0.2907	T
mrMLM	chr5.S_16844252	5	16844252	-0.8315	3.4322	4.153624	6.3318	0.1765	C
pLARmEB	chr5.S_196103946	5	196103946	-0.5389	5.7377	6.5616	0.7954	0.2442	A
FASTmrMLM	chr5.S_201594274	5	201594274	0.5389	7.4405	8.3176	4.211	0.4971	G
pKWmEB	chr5.S_201594274	5	201594274	0.5293	7.1942	8.0643	4.5904	0.4971	G
ISIS EM-BLASSO	chr5.S_201594274	5	201594274	0.432	5.671	6.4926	2.7058	0.4971	G
pKWmEB	chr5.S_203545345	5	203545345	-0.4485	6.3295	7.1734	4.0265	0.3588	A
FASTmrMLM	chr5.S_3535356	5	3535356	0.5405	7.7915	8.6781	3.7096	0.2936	G
FASTmrEMMA	chr5.S_3535356	5	3535356	1.2989	3.7331	4.471	4.7845	0.2936	G
pLARmEB	chr5.S_3535356	5	3535356	0.341	3.4105	4.1307	0.3638	0.2936	G
pKWmEB	chr5.S_3535356	5	3535356	0.2583	3.0247	3.7215	1.822	0.2971	G
ISIS EM-BLASSO	chr5.S_3535356	5	3535356	0.5807	8.1872	9.084	4.2826	0.2936	G
FASTmrMLM	chr5.S_58204931	5	58204931	-0.5893	4.3717	5.1409	2.601	0.1163	C
pKWmEB	chr5.S_58204931	5	58204931	-0.6245	4.6696	5.952	3.8126	0.1176	C
ISIS EM-BLASSO	chr5.S_58204931	5	58204931	-0.9998	11.0709	12.0304	7.4871	0.1163	C
pKWmEB	chr5.S_94231830	5	94231830	0.6384	5.5871	6.4057	3.1923	0.0853	T
FASTmrMLM	chr6.S_134649584	6	134649584	-0.5189	4.9987	5.7948	2.437	0.1599	T
pKWmEB	chr6.S_134649584	6	134649584	-0.6333	6.903	7.7647	3.9185	0.1618	T
FASTmrMLM	chr6.S_138655971	6	138655971	-0.3645	3.7599	4.4992	1.9172	0.4099	G
FASTmrEMMA	chr6.S_138655971	6	138655971	-1.4935	5.3595	6.1696	7.2584	0.4099	G
pKWmEB	chr6.S_138655971	6	138655971	-0.4812	6.0245	6.8584	4.5118	0.4147	G
ISIS EM-BLASSO	chr6.S_138655971	6	138655971	-0.65	12.0214	12.9981	6.0994	0.4099	G
FASTmrMLM	chr6.S_138870008	6	138870008	-0.7853	3.8017	4.5432	2.5156	0.0698	C
pLARmEB	chr6.S_138870008	6	138870008	-0.9123	4.2745	5.0392	0.8366	0.0698	C
pKWmEB	chr6.S_138873639	6	138873639	-0.9009	4.2652	5.0295	4.8982	0.0735	G
FASTmrEMMA	chr6.S_148356935	6	148356935	1.0164	3.8164	4.5587	1.3969	0.1221	A
FASTmrMLM	chr6.S_93492368	6	93492368	-0.3378	3.0117	3.7077	0.8276	0.1744	N
ISIS EM-BLASSO	chr6.S_93492368	6	93492368	-0.4361	3.7104	4.4471	1.3792	0.1744	N
FASTmrMLM	chr7.S_123598887	7	123598887	0.4637	4.7543	5.5403	2.1606	0.2093	C
pLARmEB	chr7.S_123598887	7	123598887	0.518	5.5699	6.3878	0.6645	0.2093	C
pKWmEB	chr7.S_123598887	7	123598887	0.6047	7.0755	7.9422	3.9116	0.2059	C
FASTmrMLM	chr7.S_24784682	7	24784682	-0.5293	3.3152	4.0298	0.9789	0.0581	C
ISIS EM-BLASSO	chr7.S_2773298	7	2773298	0.4983	5.3471	6.1568	1.6789	0.1686	T
mrMLM	chr7.S_28792825	7	28792825	0.6245	3.1632	3.868715	4.6762	0.3588	G
mrMLM	chr8.S_10124602	8	10124602	0.6836	5.3591	6.169218	4.4383	0.2088	G
mrMLM	chr8.S_101657776	8	101657776	-0.9335	3.6221	4.354083	5.7599	0.1088	C
pKWmEB	chr8.S_101657776	8	101657776	-0.8053	6.2904	7.1331	5.1523	0.1088	C
ISIS EM-BLASSO	chr8.S_101657776	8	101657776	-0.9897	10.3567	11.3023	7.103	0.1076	C
FASTmrMLM	chr8.S_154466567	8	154466567	1.1972	11.4632	12.43	4.5818	0.1076	C
pLARmEB	chr8.S_154466567	8	154466567	0.9729	6.9937	7.858	0.7458	0.1076	C
pKWmEB	chr8.S_154466567	8	154466567	0.6341	4.0884	4.8443	2.456	0.1029	C
ISIS EM-BLASSO	chr8.S_154466567	8	154466567	1.1038	9.9633	10.9008	3.8947	0.1076	C
FASTmrMLM	chr8.S_155532888	8	155532888	0.6903	7.2097	8.0803	2.8585	0.1308	T
FASTmrEMMA	chr8.S_155532888	8	155532888	1.697	4.1834	4.9439	4.4734	0.1308	T
pKWmEB	chr8.S_155532888	8	155532888	0.7725	7.9745	8.8658	3.9985	0.1265	T
mrMLM	chr8.S_155542379	8	155542379	0.969	6.5429	7.393596	4.45	0.1147	T
ISIS EM-BLASSO	chr8.S_155542379	8	155542379	0.6799	6.0465	6.8811	2.4038	0.1192	T
mrMLM	chr8.S_158119310	8	158119310	0.9883	4.5666	5.344537	5.341	0.0824	G
FASTmrMLM	chr8.S_167455082	8	167455082	-0.4246	5.1881	5.9917	2.516	0.3459	G
pLARmEB	chr8.S_167455082	8	167455082	-0.5444	6.8687	7.7293	1.0193	0.3459	G
pKWmEB	chr8.S_5531975	8	5531975	-0.5201	3.5244	4.251	3.5406	0.0794	G
pLARmEB	chr8.S_97035312	8	97035312	-0.5921	4.2345	4.9974	0.7821	0.1424	N
ISIS EM-BLASSO	chr8.S_97035312	8	97035312	-0.7531	7.9245	8.8145	5.1332	0.1424	N
FASTmrMLM	chr8.S_97035312	8	97035312	-0.905	7.6842	8.5679	6.1347	0.1076	C
pKWmEB	chr9.S_154565504	9	154565504	0.7247	4.0633	4.818	5.4221	0.1	G
pLARmEB	chr9.S_154729432	9	154729432	0.4361	4.9442	5.7381	0.5574	0.2558	G
FASTmrMLM	chr9.S_154729563	9	154729563	0.3411	3.7332	4.4711	1.1467	0.2093	C
FASTmrEMMA	chr9.S_31480164	9	31480164	1.5566	4.5292	5.3055	7.3764	0.2965	C
FASTmrMLM	chr9.S_57136112	9	57136112	-0.4907	3.1928	3.9001	1.4442	0.0959	G
ISIS EM-BLASSO	chr9.S_88915641	9	88915641	-0.6944	7.4302	8.307	4.2626	0.1483	A
FASTmrMLM	chr9.S_88916475	9	88916475	-0.4699	3.8983	4.6448	1.8558	0.1424	C
pLARmEB	chr9.S_92663886	9	92663886	-0.5002	4.9977	5.7937	0.6077	0.1919	C
