# Supplementary material for: High-Throughput Phenotyping Accelerates the Dissection of the Phenotypic Variation and Genetic Architecture of Shank Vascular Bundles in Maize (Zea mays L.)
Source: Plants (Basel). 2022 May 18;11(10):1339. doi: 10.3390/plants11101339 (PMC9145235; doi:10.3390/plants11101339)
Supplement: Supplementary file 1 [file plants-11-01339-s001.zip › Supplemental Table S4/╜ß╣√_30/IZ_VB_CA_Final result.csv]

Method	RS#	Chromosome	Marker Position (bp)	QTN effect	LOD score	'-log10(P)'	r2 (%)	MAF	Genotype for code 1	Var_Error	Var_phen (total)
ISIS EM-BLASSO	chr1.S_295422139	1	295422139	-1.0979	6.6159	7.4689	1.3055	0.0698	A
pLARmEB	chr1.S_295422139	1	295422139	-1.1852	9.1462	10.0659	1.9994	0.093	A
ISIS EM-BLASSO	chr4.S_240038196	4	240038196	0.5081	6.0102	6.8436	1.9577	0.1541	C
pKWmEB	chr5.S_201594274	5	201594274	0.639	8.4268	9.3295	7.9341	0.4971	G
FASTmrMLM	chr5.S_3535356	5	3535356	0.5901	7.2257	8.0967	4.8106	0.4971	G
ISIS EM-BLASSO	chr5.S_3535356	5	3535356	0.4617	5.3554	6.1654	2.9446	0.4971	G
ISIS EM-BLASSO	chr5.S_16320604	5	16320604	-0.5895	8.4899	9.3942	4.1635	0.2907	T
ISIS EM-BLASSO	chr5.S_196678617	5	196678617	0.6378	9.5427	10.4712	4.9218	0.2936	G
FASTmrMLM	chr5.S_58204931	5	58204931	0.5711	7.48	8.3582	3.9471	0.2936	G
pKWmEB	chr5.S_58204931	5	58204931	0.6258	7.247	8.1186	6.1064	0.2971	G	2.0537	7.0352
mrMLM	chr5.S_203652093	5	203652093	-1.3927	6.2471	7.08835	12.279	0.1176	C
ISIS EM-BLASSO	chr6.S_138655971	6	138655971	-0.6658	12.1506	13.1296	6.0982	0.4099	G
pKWmEB	chr6.S_138655971	6	138655971	-0.6127	7.3261	8.2	7.8405	0.4147	G
FASTmrEMMA	chr6.S_138655971	6	138655971	-1.413	5.9135	6.7436	6.1919	0.4099	G
FASTmrMLM	chr6.S_138870008	6	138870008	-0.9787	5.1979	6.0019	3.7232	0.0698	C
pKWmEB	chr7.S_123598887	7	123598887	0.6203	6.4395	7.2869	5.274	0.2059	C
ISIS EM-BLASSO	chr7.S_123598887	7	123598887	-1.1075	9.8796	10.8154	9.2568	0.1088	C
ISIS EM-BLASSO	chr8.S_101657776	8	101657776	-0.8148	6.5876	7.4397	4.5877	0.1076	C
FASTmrMLM	chr8.S_154466567	8	154466567	1.2935	11.7101	12.6813	5.0965	0.1076	C
ISIS EM-BLASSO	chr8.S_154466567	8	154466567	1.0736	9.1072	10.026	3.5113	0.1076	C
pKWmEB	chr8.S_154466567	8	154466567	0.852	5.3774	6.1882	3.4563	0.1029	C
ISIS EM-BLASSO	chr8.S_155532888	8	155532888	0.6704	6.4946	7.3438	2.569	0.1308	T
pKWmEB	chr8.S_155532888	8	155532888	0.6465	5.4466	6.26	3.1725	0.1265	T
FASTmrMLM	chr8.S_155532888	8	155532888	0.6428	5.3644	6.1747	2.3619	0.1308	T
mrMLM	chr8.S_155542379	8	155542379	1.139	5.2444	6.050148	5.7013	0.1147	T
pLARmEB	chr8.S_167455082	8	167455082	-0.6663	7.7183	8.6029	1.5373	0.3459	G
FASTmrMLM	chr8.S_5531975	8	5531975	-0.9334	7.7539	8.6395	4.3166	0.0785	G
pKWmEB	chr8.S_5531975	8	5531975	-0.8689	5.9746	6.8068	5.0005	0.0794	G
FASTmrMLM	chr8.S_97035312	8	97035312	-0.8717	6.232	7.0728	5.4239	0.1076	C
pLARmEB	chr8.S_97035312	9	97035312	0.6361	6.0156	6.8492	1.1942	0.2558	G
ISIS EM-BLASSO	chr9.S_88915641	9	88915641	-0.7049	7.3018	8.175	4.1857	0.1483	A
