# Supplementary material for: High-Throughput Phenotyping Accelerates the Dissection of the Phenotypic Variation and Genetic Architecture of Shank Vascular Bundles in Maize (Zea mays L.)
Source: Plants (Basel). 2022 May 18;11(10):1339. doi: 10.3390/plants11101339 (PMC9145235; doi:10.3390/plants11101339)
Supplement: Supplementary file 1 [file plants-11-01339-s001.zip › Supplemental Table S4/╜ß╣√_30/IZ_VB_D_Final result.csv]

Method	RS#	Chromosome	Marker Position (bp)	QTN effect	LOD score	'-log10(P)'	r2 (%)	MAF	Genotype for code 1	Var_Error	Var_phen (total)
FASTmrMLM	chr1.S_197194169	1	197194169	0.0433	6.6594	7.5137	3.8318	0.1395	T
pKWmEB	chr1.S_237055877	1	237055877	0.0185	3.0908	3.7918	2.2148	0.3176	G	0.0061	0.0257
ISIS EM-BLASSO	chr1.S_266955485	1	266955485	0.027	3.7768	4.517	2.1125	0.2209	G
FASTmrMLM	chr1.S_300840067	1	300840067	-0.035	3.8534	4.5976	2.1094	0.1017	G
ISIS EM-BLASSO	chr1.S_300840067	1	300840067	-0.0607	9.0274	9.9444	6.3643	0.1017	G
FASTmrEMMA	chr1.S_53270937	1	53270937	-0.0557	5.209	6.0134	2.9063	0.4738	T	0.0111	0.0258
FASTmrMLM	chr1.S_61294141	1	61294141	-0.0199	4.4719	5.2456	0.7612	0.1424	A
FASTmrMLM	chr1.S_6777249	1	6777249	0.0664	7.3561	8.2308	4.7744	0.0756	G	0.0059	0.0258
pKWmEB	chr1.S_6777249	1	6777249	0.0243	3.0339	3.7313	2.7437	0.0706	G
ISIS EM-BLASSO	chr1.S_6777249	1	6777249	0.049	5.2753	6.0822	2.5958	0.0756	G	0.0066	0.0258
FASTmrMLM	chr10.S_107813922	10	107813922	0.0074	3.6653	4.3996	0.183	0.2878	C
FASTmrMLM	chr10.S_147726908	10	147726908	0.0307	4.125	4.8827	2.3073	0.2151	T
pLARmEB	chr10.S_147726908	10	147726908	0.0327	6.5548	7.4059	2.6216	0.2151	T
pKWmEB	chr10.S_147726908	10	147726908	0.0359	7.3566	8.2313	4.4646	0.2118	T
pLARmEB	chr10.S_76406855	10	76406855	0.037	6.0694	6.9048	2.0824	0.1134	C
pLARmEB	chr10.S_9473306	10	9473306	0.0339	6.2973	7.1402	3.7915	0.2936	A
ISIS EM-BLASSO	chr10.S_9473306	10	9473306	0.034	7.7496	8.635	3.8109	0.2936	A
FASTmrMLM	chr2.S_187823360	2	187823360	-0.1078	20.4936	21.5828	11.6647	0.061	G
pLARmEB	chr2.S_187823360	2	187823360	-0.0896	10.0119	10.9504	8.0705	0.061	G
pKWmEB	chr2.S_187823360	2	187823360	-0.1083	19.0593	20.1331	10.9571	0.0559	G
ISIS EM-BLASSO	chr2.S_187823360	2	187823360	-0.1037	12.9115	13.9032	10.8096	0.061	G
pKWmEB	chr2.S_14110583	2	14110583	0.0227	3.5153	4.2414	2.8432	0.1676	A
FASTmrMLM	chr2.S_186791821	2	186791821	0.0254	3.5862	4.3162	1.8744	0.2035	G
pKWmEB	chr2.S_186791821	2	186791821	0.0308	3.879	4.6245	3.7982	0.2059	G
FASTmrEMMA	chr2.S_51097904	2	51097904	0.0451	5.0917	5.8915	1.7745	0.3808	A
FASTmrMLM	chr2.S_6202212	2	6202212	0.0421	7.6019	8.4834	3.528	0.1105	C
FASTmrEMMA	chr2.S_6202212	2	6202212	0.1095	3.1755	3.8818	3.6158	0.1105	C
pLARmEB	chr2.S_6202212	2	6202212	0.0561	9.4134	10.3391	6.2421	0.1105	C	0.0054	0.0258
pKWmEB	chr2.S_6202212	2	6202212	0.0468	5.9758	6.808	5.0561	0.1118	C
ISIS EM-BLASSO	chr2.S_6202212	2	6202212	0.0373	3.842	4.5856	2.7674	0.1105	C
FASTmrEMMA	chr3.S_17432273	3	17432273	-0.0811	3.9817	4.7324	5.2207	0.343	G
pLARmEB	chr3.S_208042075	3	208042075	0.0316	6.5742	7.4259	3.8529	0.4797	T
ISIS EM-BLASSO	chr3.S_208042075	3	208042075	0.0303	5.4276	6.2403	2.1045	0.1715	G
FASTmrEMMA	chr4.S_237499018	4	237499018	2.6354	5.1919	5.9956	1.9573	0.2327	A
FASTmrMLM	chr4.S_237499018	4	237499018	-0.264	5.7133	6.5364	2.0544	0.1382	C
pKWmEB	chr4.S_155804665	4	155804665	0.0109	3.2303	3.9399	1.3209	0.2324	C
FASTmrMLM	chr5.S_139264420	5	139264420	0.0322	8.1737	9.0701	3.9068	0.3721	G
pKWmEB	chr5.S_139264420	5	139264420	0.0246	3.9948	4.7461	4.952	0.3706	G
pLARmEB	chr5.S_139346167	5	139346167	0.0455	11.8916	12.8661	7.1727	0.3052	C
ISIS EM-BLASSO	chr5.S_139346167	5	139346167	0.0389	8.2235	9.1212	5.2426	0.3052	C
pLARmEB	chr5.S_1678900	5	1678900	0.0393	5.4704	6.2847	1.5529	0.061	C
pKWmEB	chr5.S_1678900	5	1678900	0.0606	7.1329	8.0013	3.8948	0.0618	C
pLARmEB	chr5.S_180668569	5	180668569	0.0313	4.4345	5.2066	1.7548	0.1134	C
pKWmEB	chr5.S_180668569	5	180668569	0.0348	3.5127	4.2387	4.0374	0.1147	C
ISIS EM-BLASSO	chr5.S_180668569	5	180668569	0.038	4.5483	5.3254	2.5875	0.1134	C
pLARmEB	chr5.S_213916080	5	213916080	-0.022	3.6701	4.4047	1.1059	0.1744	G
pKWmEB	chr5.S_215700530	5	215700530	-0.0341	3.3626	4.08	4.4471	0.0794	T
ISIS EM-BLASSO	chr5.S_215700530	5	215700530	-0.0409	3.7042	4.4406	2.4213	0.0843	T
FASTmrEMMA	chr5.S_25256960	5	25256960	0.0813	3.842	4.5856	5.5274	0.4041	N
pLARmEB	chr5.S_25256960	5	25256960	0.0203	3.5624	4.2911	1.1167	0.186	C
pLARmEB	chr6.S_129042514	6	129042514	-0.0358	5.1645	5.9672	2.5507	0.1337	G
ISIS EM-BLASSO	chr6.S_165988552	6	165988552	-0.0335	4.8146	5.9031	2.2286	0.1337	G
FASTmrMLM	chr6.S_165988552	6	165988552	-0.058	8.103	8.9976	4.1446	0.0872	G
FASTmrEMMA	chr6.S_73905001	6	73905001	0.0663	4.5012	5.2762	3.9058	0.3983	T
pKWmEB	chr7.S_126979201	7	126979201	-0.0519	6.4401	7.2876	6.1552	0.0824	C
FASTmrMLM	chr7.S_131111774	7	131111774	-9.19E-05	3.3378	4.0538	1.46E-05	0.0959	N
ISIS EM-BLASSO	chr7.S_131111774	7	131111774	-0.0338	3.7779	4.5182	1.973	0.0959	N
pLARmEB	chr7.S_156120748	7	156120748	0.0254	4.3634	5.1322	1.3597	0.1308	C
FASTmrEMMA	chr7.S_157902197	7	157902197	-0.0726	3.8484	4.5923	4.527	0.3605	T
pLARmEB	chr7.S_19086920	7	19086920	0.016	5.1343	5.9358	0.8481	0.2907	A
pLARmEB	chr8.S_165155431	8	164430763	-0.0331	5.2045	6.0087	0.2251	0.1455	T
mrMLM	chr8.S_165155431	8	164432437	10.73	5.4979	6.313191	2.8959	0.141	G	8.7749	93.5929
pLARmEB	chr8.S_12790436	8	12790436	0.0301	4.5196	5.2955	1.4377	0.1163	A
pLARmEB	chr8.S_119907831	8	119907831	0.0175	6.3157	6.0304	0.7985	0.2326	A
pLARmEB	chr8.S_119907831	8	119907831	0.0183	6.7675	6.5072	1.2991	0.4535	G
pKWmEB	chr8.S_168495559	8	168495559	-0.0148	3.44	4.1619	2.8075	0.0824	C
FASTmrMLM	chr8.S_72933265	8	72933265	0.0284	4.8127	5.6012	1.6994	0.1599	C
pLARmEB	chr8.S_72933265	8	72933265	0.0311	4.4564	5.2295	2.0358	0.1599	C
FASTmrMLM	chr9.S_130495043	9	130495043	-0.0391	7.2021	8.0725	5.4091	0.3372	C
FASTmrEMMA	chr9.S_130495043	9	130495043	-0.0816	4.3377	5.1054	5.5326	0.3372	C
pKWmEB	chr9.S_130495043	9	130495043	-0.0346	7.4366	8.3136	7.319	0.3353	C
FASTmrEMMA	chr9.S_14314479	9	14314479	0.0522	3.0855	3.7862	1.9707	0.2791	G
ISIS EM-BLASSO	chr9.S_7620733	9	7620733	0.0323	3.2455	3.956	0.8847	0.0669	T
ISIS EM-BLASSO	chr9.S_99531345	9	99531345	-25.4997	8.6861	9.5951	3.5122	0.06	N
mrMLM	chr9.S_99531345	9	99531345	0.308	5.9144	6.744506	1.998	0.4579	C
FASTmrMLM	chr9.S_99531345	9	99531345	-0.0013	28.5213	29.6808	0.3134	0.0818	C
pLARmEB	chr9.S_148619211	9	148619211	4.00E-04	11.3778	12.343	0.0134	0.4455	G
FASTmrMLM	chr9.S_148619211	9	148619211	-0.003	32.4036	33.5902	0.5329	0.0891	T
pLARmEB	chr9.S_138311812	9	138311812	3.00E-04	50.6562	51.9382	0.0039	0.42	G
mrMLM	chr9.S_138311812	9	138311812	0.3894	9.2304	10.15202	4.3636	0.1777	G
