# Supplementary material for: High-Throughput Phenotyping Accelerates the Dissection of the Phenotypic Variation and Genetic Architecture of Shank Vascular Bundles in Maize (Zea mays L.)
Source: Plants (Basel). 2022 May 18;11(10):1339. doi: 10.3390/plants11101339 (PMC9145235; doi:10.3390/plants11101339)
Supplement: Supplementary file 1 [file plants-11-01339-s001.zip › Supplemental Table S4/╜ß╣√_30/IZ_VB_N_Final result.csv]

Method	RS#	Chromosome	Marker Position (bp)	QTN effect	LOD score	'-log10(P)'	r2 (%)	MAF	Genotype for code 1	Var_Error	Var_phen (total)
mrMLM	chr1.S_235197314	1	235197314	7.2011	5.1198	5.920697	4.6982	0.0765	A
mrMLM	chr1.S_227018498	1	227018498	8.7693	11.5137	12.481393	8.6004	0.0912	C	52.7004	337.0075
FASTmrMLM	chr1.S_250892666	1	250892666	3.246	3.9756	4.726	2.3808	0.2064	C
FASTmrMLM	chr1.S_235197314	1	235197314	3.7012	7.8761	8.7649	4.0599	0.468	C	85.8204	337.0075
pKWmEB	chr1.S_8447991	1	8447991	2.4424	4.3036	5.0697	3.0111	0.4676	C
mrMLM	chr1.S_8447991	1	8447991	4.4216	13.5496	14.277613	1.7713	0.0765	G
ISIS EM-BLASSO	chr1.S_292997330	1	292997330	2.7177	4.8738	5.6648	2.1868	0.4738	C	76.2286	337.0075
FASTmrMLM	chr1.S_299662382	1	299662382	-4.5476	3.8678	4.6127	3.1495	0.1105	C
pKWmEB	chr1.S_299662382	1	299662382	-5.7178	7.0642	7.9306	5.3797	0.1118	C	72.9486	336.9787
ISIS EM-BLASSO	chr1.S_299662382	1	299662382	-5.4345	5.5487	6.3659	4.4979	0.1105	C
mrMLM	chr10.S_10643942	10	10643942	4.6595	5.9626	6.794357	4.3326	0.2088	A
FASTmrEMMA	chr10.S_117752557	10	117752557	-7.4558	4.402	5.1726	3.9146	0.4012	A
ISIS EM-BLASSO	chr10.S_117752557	10	117752557	-2.7761	4.6182	5.3984	2.2077	0.4012	A
ISIS EM-BLASSO	chr10.S_4682284	10	4682284	-1.9191	4.0444	4.7982	1.0923	0.4738	G
pLARmEB	chr2.S_10627017	2	10627017	-2.8078	3.9055	4.6523	0.8859	0.3227	T	97.8298	337.0075
mrMLM	chr2.S_114846224	2	114846224	4.9954	4.9476	5.741609	3.41	0.0882	C
pLARmEB	chr2.S_16038449	2	16038449	-2.0337	3.3594	4.0766	0.5007	0.4506	G
pLARmEB	chr2.S_177896819	2	177896819	5.8528	9.227	10.1485	3.2257	0.2267	G
FASTmrMLM	chr2.S_177897850	2	177897850	4.6228	4.2942	5.9599	3.1508	0.1017	C
pKWmEB	chr2.S_177897850	2	177897850	4.8421	5.7218	6.5452	5.3655	0.0971	C
mrMLM	chr2.S_211738977	2	211738977	2.6404	3.1285	3.831874	1.4644	0.2118	G
FASTmrMLM	chr2.S_211738977	2	211738977	3.7481	5.2578	6.0641	3.0773	0.2093	G
pKWmEB	chr2.S_211738977	2	211738977	4.4479	8.8543	9.7673	5.3556	0.2118	G
pKWmEB	chr2.S_219911689	2	219911689	3.2011	4.6257	5.4062	2.583	0.1971	C
pLARmEB	chr2.S_28297586	2	28297586	3.78	5.6629	6.4842	1.665	0.3663	G
FASTmrMLM	chr3.S_176289898	3	176289898	8.8251	9.8226	10.7571	5.5338	0.064	A
pLARmEB	chr3.S_176289898	3	176289898	7.5207	6.4531	7.301	1.6505	0.064	A
ISIS EM-BLASSO	chr3.S_176289898	3	176289898	6.478	5.7107	6.5337	2.9817	0.064	A
pLARmEB	chr3.S_220507376	3	220507376	-3.4458	4.3483	5.1165	1.1339	0.2413	G
mrMLM	chr3.S_221308757	3	221308757	-3.5284	5.8355	6.662877	3.3696	0.3471	A
pLARmEB	chr3.S_6944027	3	6944027	2.4341	3.3413	4.0575	0.581	0.3169	T
ISIS EM-BLASSO	chr4.S_174596490	4	174596490	-5.4095	4.5414	5.3182	2.2541	0.0698	C
mrMLM	chr4.S_183064282	4	183064282	5.1495	8.6243	9.531838	7.137	0.4088	T
ISIS EM-BLASSO	chr4.S_233993380	4	233993380	2.9511	3.24	3.9502	1.1974	0.1424	A
FASTmrMLM	chr4.S_4688365	4	4688365	-5.3208	3.8796	4.6251	3.8926	0.093	G
pKWmEB	chr4.S_4688365	4	4688365	-5.2148	4.5562	5.3337	5.2371	0.0941	G
ISIS EM-BLASSO	chr5.S_143166970	5	143166970	2.5007	4.1194	4.8768	1.7991	0.4128	C
FASTmrMLM	chr5.S_152212270	5	152212270	-4.4325	3.3795	4.0979	1.5134	0.064	A
mrMLM	chr5.S_154995048	5	154995048	6.0113	4.4128	5.183892	2.4621	0.0971	G
FASTmrMLM	chr5.S_160752560	5	160752560	5.5057	9.4908	10.4182	6.532	0.2413	T
pKWmEB	chr5.S_160752560	5	160752560	3.7605	5.8043	6.6306	1.4008	0.2382	T
ISIS EM-BLASSO	chr5.S_160752560	5	160752560	4.2899	7.0915	7.9587	3.9656	0.2413	T
FASTmrEMMA	chr5.S_161081726	5	161081726	8.1897	4.8633	5.6539	4.5414	0.4971	G	164.5936	337.0075
pLARmEB	chr5.S_161081726	5	161081726	3.2426	4.8668	5.6575	1.2728	0.4971	G
mrMLM	chr5.S_167938660	5	167938660	7.2357	5.6981	6.520639	3.8673	0.0647	G
FASTmrMLM	chr5.S_168222967	5	168222967	2.7107	4.5372	5.3138	2.1564	0.4738	C
FASTmrEMMA	chr5.S_168222967	5	168222967	9.9344	6.0093	6.8427	6.9181	0.4738	C
pKWmEB	chr5.S_184227690	5	184227690	2.5245	3.9026	4.6493	2.0656	0.2735	C
pKWmEB	chr5.S_185205252	5	185205252	-2.778	4.4393	5.2116	2.401	0.2941	C
FASTmrMLM	chr5.S_201594274	5	201594274	4.0472	7.1397	8.0083	4.2288	0.2936	G
pKWmEB	chr5.S_201594274	5	201594274	12.2939	13.3663	4.0839	1.3158	0.2971	G
ISIS EM-BLASSO	chr5.S_196678617	5	196678617	2.2923	3.177	3.8834	1.3566	0.2936	G
FASTmrEMMA	chr5.S_203614696	5	203614696	-10.7482	5.7048	6.5276	6.842	0.2994	G
pKWmEB	chr5.S_204605650	5	204605650	2.7669	4.9499	5.744	1.2807	0.3206	G
mrMLM	chr5.S_20975253	5	20975253	6.8653	10.7448	11.698049	8.508	0.1735	C
mrMLM	chr5.S_84801255	5	84801255	-3.6243	5.5903	6.408966	2.888	0.2971	A
ISIS EM-BLASSO	chr5.S_84843167	5	84843167	4.4001	7.7153	8.5998	3.9553	0.1948	G
mrMLM	chr5.S_85070728	5	85070728	4.4448	5.3643	6.174614	4.2806	0.2118	T
pKWmEB	chr6.S_139280353	6	139280353	3.084	3.5855	4.3155	2.8157	0.1588	T
pLARmEB	chr6.S_78818427	6	78818427	2.912	3.7489	4.4877	1.0299	0.4942	G
ISIS EM-BLASSO	chr6.S_78818427	6	78818427	4.4256	10.0329	10.9719	5.7921	0.4942	G
mrMLM	chr7.S_141546629	7	141546629	4.3676	6.2457	7.086904	4.2537	0.2353	G
ISIS EM-BLASSO	chr7.S_143113630	7	143113630	2.5932	4.6819	5.4648	1.9823	0.4564	C
FASTmrEMMA	chr7.S_167853123	7	167853123	9.3704	5.1123	5.9129	4.503	0.2616	A
ISIS EM-BLASSO	chr7.S_167853123	7	167853123	5.3881	11.4664	12.4332	5.9309	0.2616	A
FASTmrMLM	chr7.S_172730874	7	172730874	4.0689	6.2404	7.0814	4.1448	0.2645	G
pKWmEB	chr7.S_18914411	7	18914411	-5.5475	5.4463	6.2597	9.8587	0.0794	A
FASTmrMLM	chr8.S_101657776	8	101657776	-6.3298	6.729	7.5854	5.9074	0.1076	C
FASTmrEMMA	chr8.S_101657776	8	101657776	-14.4088	5.2703	6.077	4.7494	0.1076	C
pLARmEB	chr8.S_101657776	8	101657776	-4.8139	4.0284	4.7814	1.4032	0.1076	C
pKWmEB	chr8.S_101657776	8	101657776	-6.8127	9.4131	10.3388	9.3261	0.1088	C
ISIS EM-BLASSO	chr8.S_101657776	8	101657776	-4.1423	4.1639	4.9234	2.5299	0.1076	C
mrMLM	chr8.S_139940148	8	139940148	-3.6208	4.157	4.916202	2.4184	0.2029	G
pLARmEB	chr8.S_148392461	8	148392461	3.8986	4.7069	5.4909	1.0668	0.1919	A
mrMLM	chr8.S_154528798	8	154528798	6.385	7.0951	7.962394	5.5712	0.1353	A
pLARmEB	chr8.S_155532888	8	155532888	6.45	8.0999	8.9945	2.0839	0.1308	T
ISIS EM-BLASSO	chr8.S_155542379	8	155542379	5.8075	7.5759	8.4567	3.5656	0.1192	T
mrMLM	chr8.S_155653775	8	155653775	4.203	3.9835	4.734246	2.2427	0.1324	G
mrMLM	chr8.S_158119310	8	158119310	4.5419	3.6001	4.330886	2.4126	0.0824	G
FASTmrEMMA	chr8.S_159992099	8	159992099	9.4058	3.6738	4.4085	3.8582	0.1977	T
pKWmEB	chr8.S_159992099	8	159992099	4.7483	10.0532	10.9926	4.4576	0.1941	T
mrMLM	chr8.S_7874946	8	7874946	3.1108	4.8243	5.613238	2.7085	0.4471	T
mrMLM	chr9.S_114045097	9	114045097	4.6431	5.5851	6.403578	3.8915	0.1647	T
pLARmEB	chr9.S_11713716	9	11713716	-9.8817	10.1853	11.1274	3.0892	0.0669	T
ISIS EM-BLASSO	chr9.S_123726558	9	123726558	2.5019	3.5961	4.3267	1.0415	0.2122	A
pKWmEB	chr9.S_141096994	9	141096994	2.94	3.3787	4.0971	3.9121	0.1029	G
pKWmEB	chr9.S_143539660	9	143539660	5.4637	4.7024	5.4862	2.5704	0.0618	A
mrMLM	chr9.S_143842956	9	143842956	3.1618	5.0662	5.864977	2.8411	0.4765	G
mrMLM	chr9.S_37149596	9	37149596	-2.6831	4.7285	5.513414	1.8753	0.3382	C
