# Supplementary material for: High-Throughput Phenotyping Accelerates the Dissection of the Phenotypic Variation and Genetic Architecture of Shank Vascular Bundles in Maize (Zea mays L.)
Source: Plants (Basel). 2022 May 18;11(10):1339. doi: 10.3390/plants11101339 (PMC9145235; doi:10.3390/plants11101339)
Supplement: Supplementary file 1 [file plants-11-01339-s001.zip › Supplemental Table S4/╜ß╣√_30/PZ_VB_A_Final result.csv]

Trait ID	Trait name	Method	RS#	Chromosome	Marker Position (bp)	QTN effect	LOD score	'-log10(P)'	r2 (%)	MAF	Genotype for code 1	Var_Error	Var_phen (total)
22	trait22	FASTmrMLM	chr1.S_7966192	1	7966192	-0.2802	6.9886	7.8528	4.3179	0.1192	C	0.2245	0.8428
22	trait22	FASTmrMLM	chr1.S_180625111	1	180625111	-0.1886	6.8688	7.7294	3.0131	0.2093	C
22	trait22	FASTmrMLM	chr2.S_23838577	2	23838577	-0.1823	4.2645	5.0288	2.0236	0.1512	G
22	trait22	FASTmrMLM	chr2.S_50515709	2	50515709	-0.1663	3.7682	4.508	2.3838	0.2384	C
22	trait22	FASTmrMLM	chr3.S_8977710	3	8977710	-0.2426	6.8209	7.6801	3.8062	0.1948	N
22	trait22	FASTmrMLM	chr3.S_179545291	3	179545291	0.1571	4.7789	5.5659	2.8262	0.3634	A
22	trait22	FASTmrMLM	chr4.S_9894798	4	9894798	-0.165	3.8428	4.5864	1.9091	0.1773	G
22	trait22	FASTmrMLM	chr4.S_149744668	4	149744668	0.2025	3.8977	4.6441	1.6423	0.0901	G
22	trait22	FASTmrMLM	chr4.S_173319518	4	173319518	0.2343	6.6786	7.5335	4.6504	0.2674	A
22	trait22	FASTmrMLM	chr5.S_67509442	5	67509442	-0.1348	3.5541	4.2824	1.5662	0.2035	G
22	trait22	FASTmrMLM	chr5.S_188673774	5	188673774	-0.2164	4.5549	5.3323	3.283	0.1366	C
22	trait22	FASTmrMLM	chr8.S_7674564	8	7674564	-0.081	3.0572	3.7561	0.7746	0.4797	A
22	trait22	FASTmrMLM	chr9.S_18326501	9	18326501	-0.1768	4.1205	4.878	2.3005	0.2006	A
22	trait22	FASTmrMLM	chr9.S_133907082	9	133907082	-0.1885	5.3711	6.1817	3.3045	0.2994	T
22	trait22	FASTmrMLM	chr10.S_143748389	10	143748389	-0.1454	3.5752	4.3046	1.4057	0.1221	T
22	trait22	FASTmrEMMA	chr1.S_180610086	1	180610086	0.6266	3.7005	4.4367	7.1964	0.218	A	0.57	0.8428
22	trait22	FASTmrEMMA	chr7.S_92393744	7	92393744	-0.5137	4.4097	5.1806	6.4223	0.3023	T
22	trait22	FASTmrEMMA	chr10.S_147207680	10	147207680	-0.337	3.1079	3.81	1.8345	0.1802	A
22	trait22	pLARmEB	chr1.S_7966192	1	7966192	-0.3397	9.1423	10.0619	5.8428	0.1192	C	0.2272	0.8428
22	trait22	pLARmEB	chr3.S_227190251	3	227190251	-0.1025	3.0457	3.7439	1.1458	0.4797	T
22	trait22	pLARmEB	chr4.S_9894798	4	9894798	-0.1984	5.8467	6.6745	2.5428	0.1773	G
22	trait22	pLARmEB	chr4.S_149744668	4	149744668	0.2886	5.7486	6.5729	3.0725	0.0901	G
22	trait22	pLARmEB	chr5.S_11894350	5	11894350	0.3582	8.8568	9.7698	4.7314	0.0756	A
22	trait22	pLARmEB	chr5.S_188673774	5	188673774	-0.3561	10.8126	11.7672	8.1889	0.1366	C
22	trait22	pLARmEB	chr5.S_209751312	5	209751312	-0.1416	4.2772	5.0421	1.8478	0.2558	C
22	trait22	pLARmEB	chr6.S_167699996	6	167699996	-0.2762	4.0233	4.776	1.826	0.0552	C
22	trait22	pLARmEB	chr7.S_25494102	7	25494102	-0.2173	4.6651	5.4473	2.9719	0.1424	T
22	trait22	pLARmEB	chr8.S_18231405	8	18231405	-0.0977	3.5034	4.2288	1.0359	0.436	T
22	trait22	pLARmEB	chr9.S_18326501	9	18326501	-0.1864	3.923	4.6707	2.3538	0.2006	A
22	trait22	pLARmEB	chr9.S_96390994	9	96390994	-0.0789	3.2431	3.9535	0.6396	0.375	G
22	trait22	pLARmEB	chr9.S_149060852	9	149060852	-0.2813	4.998	5.794	2.4175	0.0727	C
22	trait22	pLARmEB	chr10.S_7470042	10	7470042	0.3347	3.1425	3.8467	3.8983	0.0727	G
22	trait22	pKWmEB	chr1.S_7966192	1	7966192	-0.2792	7.5432	8.4231	4.5464	0.1206	C	0.2053	0.8377
22	trait22	pKWmEB	chr1.S_180625111	1	180625111	-0.2073	5.6359	6.4562	4.7520	0.2118	C
22	trait22	pKWmEB	chr1.S_192287395	1	192287395	-0.2189	4.0872	4.8430	5.0289	0.0971	T
22	trait22	pKWmEB	chr3.S_179545291	3	179545291	0.1683	6.2412	7.0823	4.4219	0.3618	A
22	trait22	pKWmEB	chr4.S_16440657	4	16440657	-0.1159	3.3425	4.0587	1.9142	0.3706	G
22	trait22	pKWmEB	chr4.S_173319518	4	173319518	0.1167	3.7079	4.4445	1.5778	0.2647	A
22	trait22	pKWmEB	chr5.S_67509442	5	67509442	-0.1410	3.5328	4.2599	3.3208	0.2059	G
22	trait22	pKWmEB	chr5.S_188673774	5	188673774	-0.1984	4.4728	5.2466	4.8597	0.1382	C
22	trait22	pKWmEB	chr5.S_170828221	5	170828221	-0.1228	3.2137	3.9223	2.0485	0.1882	A
22	trait22	pKWmEB	chr5.S_16431934	5	16431934	-0.1999	4.5919	5.3709	4.4004	0.1735	C
22	trait22	pKWmEB	chr5.S_138805001	5	138805001	0.2295	5.6543	6.4753	4.2747	0.1294	C
22	trait22	pKWmEB	chr5.S_145496442	5	145496442	0.1945	4.1267	4.8844	3.0797	0.1059	T
22	trait22	pKWmEB	chr7.S_145680426	7	145680426	0.1457	4.7926	5.5802	5.6455	0.4647	G
22	trait22	pKWmEB	chr9.S_18326501	9	18326501	-0.1500	3.9463	4.6952	1.7213	0.1971	A
22	trait22	pKWmEB	chr9.S_34856630	9	34856630	-0.1550	3.4105	4.1307	1.9911	0.1059	C
22	trait22	pKWmEB	chr9.S_133907082	9	133907082	-0.1859	6.2566	7.0982	6.1455	0.2912	T
22	trait22	ISIS EM-BLASSO	chr1.S_7966192	1	7966192	-0.3601	12.8678	13.8588	7.1287	0.1192	C	0.1712	0.8428
22	trait22	ISIS EM-BLASSO	chr1.S_177052234	1	177052234	-0.1925	4.8259	5.6149	1.1417	0.064	A
22	trait22	ISIS EM-BLASSO	chr1.S_180610086	1	180610086	0.2874	12.7344	13.7232	5.9376	0.218	A
22	trait22	ISIS EM-BLASSO	chr1.S_235982719	1	235982719	-0.1111	3.0154	3.7116	0.576	0.1105	G
22	trait22	ISIS EM-BLASSO	chr4.S_16440657	4	16440657	-0.1748	9.9553	10.8926	3.3421	0.3779	G
22	trait22	ISIS EM-BLASSO	chr4.S_84109466	4	84109466	-0.1998	7.6561	8.539	2.7985	0.2297	T
22	trait22	ISIS EM-BLASSO	chr4.S_195728485	4	195728485	0.2884	6.5345	7.3849	3.6985	0.0785	G
22	trait22	ISIS EM-BLASSO	chr5.S_13721484	5	13721484	0.3772	8.1875	9.0843	4.0417	0.061	G
22	trait22	ISIS EM-BLASSO	chr5.S_67509442	5	67509442	-0.186	7.1448	8.0135	2.9799	0.2035	G
22	trait22	ISIS EM-BLASSO	chr5.S_151715096	5	151715096	-0.1891	5.7422	6.5663	1.8922	0.125	C
22	trait22	ISIS EM-BLASSO	chr5.S_156441074	5	156441074	-0.2223	9.9842	10.9221	4.8348	0.282	G
22	trait22	ISIS EM-BLASSO	chr6.S_160546162	6	160546162	0.2481	6.0249	6.8588	3.747	0.1105	C
22	trait22	ISIS EM-BLASSO	chr7.S_117707238	7	117707238	-0.2053	12.0317	13.0086	4.8847	0.4157	A
22	trait22	ISIS EM-BLASSO	chr8.S_114023450	8	114023450	-0.3014	5.8647	6.6931	4.9939	0.093	T
22	trait22	ISIS EM-BLASSO	chr8.S_147096059	8	147096059	-0.1621	4.5131	5.2887	2.063	0.1599	A
22	trait22	ISIS EM-BLASSO	chr9.S_124578517	9	124578517	0.137	5.533	6.3496	2.191	0.4622	A
22	trait22	ISIS EM-BLASSO	chr9.S_133907139	9	133907139	-0.1032	3.5791	4.3087	1.0289	0.311	A
