# Supplementary material for: High-Throughput Phenotyping Accelerates the Dissection of the Phenotypic Variation and Genetic Architecture of Shank Vascular Bundles in Maize (Zea mays L.)
Source: Plants (Basel). 2022 May 18;11(10):1339. doi: 10.3390/plants11101339 (PMC9145235; doi:10.3390/plants11101339)
Supplement: Supplementary file 1 [file plants-11-01339-s001.zip › Supplemental Table S4/╜ß╣√_30/PZ_VB_CAR_Final result.csv]

Trait ID	Trait name	Method	RS#	Chromosome	Marker position (bp)	QTN effect	LOD score	'-log10(P)'	r2 (%)	MAF	Genotype for code 1	Var_Error	Var_phen(total)
33	trait33	ISIS EM-BLASSO	chr5.S_68654188	5	68654188	-5.00E-04	6.9841	7.8482	5.0812	0.5	T	0	0
33	trait33	FASTmrEMMA	chr1.S_286988833	1	286988833	-2.23E-05	5.771	6.5961	8.00E-04	0.1017	G	0	0
33	trait33	FASTmrEMMA	chr7.S_169206312	7	169206312	2.00E-04	4.2069	4.9684	0.2501	0.4302	T
33	trait33	pKWmEB	chr9.S_153543940	9	153543940	4.00E-04	3.6892	4.4248	13.3465	0.2794	T
33	trait33	pKWmEB	chr3.S_190009562	3	190009562	3.00E-04	3.3367	4.0526	3.6506	0.3882	A
33	trait33	FASTmrEMMA	chr9.S_15585152	9	15585152	-4.18E-05	3.3327	4.0484	0.0061	0.2529	N
33	trait33	pKWmEB	chr7.S_62627533	7	62627533	4.00E-04	3.1734	3.8795	8.6632	0.4118	T
33	trait33	pKWmEB	chr1.S_296961260	1	296961260	4.00E-04	3.1605	3.8658	10.017	0.1235	A	1.21E-06	4.79E-06
