# Supplementary material for: High-Throughput Phenotyping Accelerates the Dissection of the Phenotypic Variation and Genetic Architecture of Shank Vascular Bundles in Maize (Zea mays L.)
Source: Plants (Basel). 2022 May 18;11(10):1339. doi: 10.3390/plants11101339 (PMC9145235; doi:10.3390/plants11101339)
Supplement: Supplementary file 1 [file plants-11-01339-s001.zip › Supplemental Table S4/╜ß╣√_30/PZ_VB_CA_Final result.csv]

Method	RS#	Chromosome	Marker Position (bp)	QTN effect	LOD score	'-log10(P)'	r2 (%)	MAF	Genotype for code 1	Var_Error	Var_phen (total)
ISIS EM-BLASSO	chr1.S_7966192	1	7966192	-0.4281	15.0311	16.0548	9.1511	0.1192	C	0.2174	0.9281
ISIS EM-BLASSO	chr5.S_156441074	5	156441074	-0.3133	14.6046	15.6222	8.7204	0.282	G
mrMLM	chr4.S_77610085	4	77610085	0.3807	14.2447	15.25706	8.2584	0.1324	T
mrMLM	chr5.S_170502648	5	170502648	0.5097	12.3349	13.317022	11.9909	0.0853	G
FASTmrMLM	chr1.S_180625111	1	180625111	-0.3271	11.6593	12.6296	8.2296	0.2093	C
ISIS EM-BLASSO	chr1.S_180610086	1	180610086	0.3071	11.3704	12.3355	6.1545	0.218	A
pLARmEB	chr1.S_7966192	1	7966192	-0.3547	10.903	11.8593	4.6095	0.1192	C	0.2219	0.9281
mrMLM	chr9.S_102962694	9	102962694	0.3199	10.4992	11.447624	6.0058	0.15	C
pLARmEB	chr5.S_188673774	5	188673774	-0.3049	10.4315	11.3786	4.3454	0.1366	C
mrMLM	chr3.S_164524759	3	164524759	0.4113	9.9961	10.934291	10.4905	0.1412	T
ISIS EM-BLASSO	chr4.S_84109466	4	84109466	-0.3145	9.9001	10.8363	6.2973	0.2297	T
FASTmrMLM	chr4.S_173319518	4	173319518	0.2161	7.5398	8.4196	3.5927	0.2674	A
ISIS EM-BLASSO	chr5.S_11924411	5	11924411	-0.3185	7.3778	8.2531	5.9594	0.1192	C
pLARmEB	chr9.S_149060852	9	149060852	-0.3391	7.0161	7.8811	2.5411	0.0727	C
pKWmEB	chr9.S_133907082	9	133907082	-0.2334	6.9962	7.8606	4.6454	0.2912	T
pLARmEB	chr4.S_9894798	4	9894798	-0.2174	6.7582	7.6155	2.2092	0.1773	G
FASTmrMLM	chr2.S_216008663	2	216008663	-0.1776	6.6814	7.5364	2.927	0.2703	T
pLARmEB	chr4.S_149744668	4	149744668	0.3062	6.6596	7.5139	2.5021	0.0901	G
FASTmrMLM	chr3.S_8977710	3	8977710	-0.2208	6.6015	7.454	2.8648	0.1948	N
pKWmEB	chr3.S_1645247591	3	164524759	0.2019	6.3959	7.242	4.6625	0.3618	A
pKWmEB	chr1.S_7966192	1	7966192	-0.2654	6.3183	7.1619	6.6947	0.1206	C	0.2637	0.9227
pLARmEB	chr3.S_209097820	3	209097820	0.1926	6.2009	7.0406	2.9191	0.4157	N
pLARmEB	chr5.S_11894350	5	11894350	0.2874	6.1779	7.0169	2.2048	0.0756	A
mrMLM	chr9.S_133211900	9	133211900	0.2153	5.9955	6.828376	3.9105	0.2206	G
FASTmrMLM	chr5.S_67509442	5	67509442	-0.1938	5.983	6.8155	2.9376	0.2035	G
FASTmrMLM	chr1.S_7966192	1	7966192	-0.2343	5.9416	6.7726	2.7414	0.1192	C	0.1973	0.9281
FASTmrMLM	chr3.S_179545291	3	179545291	0.1572	5.9367	6.7676	2.5701	0.3634	A
pLARmEB	chr10.S_7470042	10	7470042	0.3747	5.9162	6.7464	3.5352	0.0727	G
pKWmEB	chr5.S_188673774	5	188673774	-0.2696	5.8436	6.6713	5.2032	0.1382	C
mrMLM	chr1.S_62098736	1	62098736	0.2326	5.6568	6.477864	5.4785	0.4088	A
FASTmrEMMA	chr1.S_180610086	1	180610086	0.7649	5.6228	6.4427	9.7405	0.218	A
FASTmrMLM	chr2.S_50515709	2	50515709	-0.172	5.6058	6.425	2.3145	0.2384	C
ISIS EM-BLASSO	chr9.S_124578517	9	124578517	0.169	5.3832	6.1942	3.0281	0.4622	A
FASTmrMLM	chr9.S_133907082	9	133907082	-0.1652	5.2956	6.1033	2.3046	0.2994	T
pKWmEB	chr5.S_67509442	5	67509442	-0.2059	5.2727	6.0795	5.2502	0.2059	G
pKWmEB	chr5.S_170828221	5	170828221	-0.1905	5.2179	6.0226	6.0441	0.1882	A
FASTmrMLM	chr10.S_143748389	10	143748389	-0.1904	5.2025	6.0066	2.1892	0.1221	T
ISIS EM-BLASSO	chr8.S_164895868	8	164895868	0.2321	5.1827	5.9861	2.6885	0.1047	T
pLARmEB	chr7.S_25494102	7	25494102	-0.2328	5.1526	5.9548	2.4691	0.1424	T
FASTmrEMMA	chr1.S_7705110	1	7705110	0.9984	5.1281	5.9293	6.0334	0.0698	C	0.6066	0.9281
