# Supplementary material for: High-Throughput Phenotyping Accelerates the Dissection of the Phenotypic Variation and Genetic Architecture of Shank Vascular Bundles in Maize (Zea mays L.)
Source: Plants (Basel). 2022 May 18;11(10):1339. doi: 10.3390/plants11101339 (PMC9145235; doi:10.3390/plants11101339)
Supplement: Supplementary file 1 [file plants-11-01339-s001.zip › Supplemental Table S4/╜ß╣√_30/PZ_VB_D_Final result.csv]

Trait ID	Trait name	Method	RS#	Chromosome	Marker Position (bp)	QTN effect	LOD score	'-log10(P)'	r2 (%)	MAF	Genotype for code 1	Var_Error	Var_phen (total)
31	trait31	ISIS EM-BLASSO	chr5.S_173685619	5	173685619	0.1442	18.0868	19.1496	11.2242	0.3808	N
31	trait31	ISIS EM-BLASSO	chr5.S_4038796	5	4038796	-0.2253	11.7741	12.7465	6.1222	0.0552	G
31	trait31	ISIS EM-BLASSO	chr9.S_112624811	9	112624811	0.1001	9.2981	10.2212	4.6007	0.2791	T
31	trait31	FASTmrMLM	chr1.S_68367232	1	68367232	-0.1155	8.6399	9.5478	4.3443	0.1337	C	0.0306	0.1816
31	trait31	FASTmrMLM	chr7.S_137525724	7	137525724	-0.1727	8.1611	9.0572	4.2649	0.061	G
31	trait31	pKWmEB	chr5.S_35227521	5	35227521	-0.0908	7.9808	8.8723	5.8451	0.2912	A
31	trait31	FASTmrEMMA	chr1.S_239828892	1	239828892	-0.2486	7.6764	8.5598	7.6812	0.4012	C
31	trait31	FASTmrMLM	chr8.S_158572226	8	158572226	0.079	7.3147	8.1883	3.073	0.3081	A
31	trait31	pKWmEB	chr5.S_173685619	5	173685619	0.0898	7.3017	8.1749	6.1508	0.3824	C
31	trait31	pLARmEB	chr10.S_77273309	10	77273309	0.1134	7.0826	7.9495	4.6871	0.1628	N
31	trait31	FASTmrEMMA	chr1.S_52762341	1	52762341	0.2988	7.0188	7.8838	11.1067	0.4186	G	0.069	0.1816
31	trait31	pLARmEB	chr6.S_148304740	6	148304740	0.1513	6.907	7.7688	3.2747	0.061	N
31	trait31	FASTmrMLM	chr6.S_86182998	6	86182998	-0.0856	6.652	7.5061	2.1353	0.1453	T
31	trait31	pKWmEB	chr2.S_36448051	2	36448051	0.1326	6.5665	7.4179	3.1017	0.0735	C
31	trait31	FASTmrMLM	chr1.S_213099380	1	213099380	-0.0687	6.4935	7.3426	2.2191	0.3576	A
31	trait31	ISIS EM-BLASSO	chr3.S_184758502	3	184758502	-0.1333	6.4465	7.2942	4.7024	0.0988	C
31	trait31	FASTmrMLM	chr4.S_161880572	4	161880572	0.0903	6.4421	7.2896	2.3056	0.1308	C
31	trait31	ISIS EM-BLASSO	chr1.S_53154891	1	53154891	-0.1067	6.4388	7.2862	3.5138	0.1541	C	0.0408	0.1816
31	trait31	pKWmEB	chr7.S_137525724	7	137525724	-0.1533	6.3041	7.1472	2.6514	0.0559	G
31	trait31	pKWmEB	chr5.S_215989199	5	215989199	0.0675	6.2879	7.1305	2.4638	0.2912	C
31	trait31	FASTmrMLM	chr4.S_32862704	4	32862704	-0.0944	6.1209	6.958	2.8248	0.125	C
31	trait31	pLARmEB	chr2.S_43201782	2	43201782	-0.0877	6.0736	6.9091	4.1751	0.4331	T
31	trait31	pKWmEB	chr9.S_112624811	9	112624811	0.0733	5.9793	6.8116	2.9771	0.2824	T
31	trait31	FASTmrEMMA	chr5.S_174937766	5	174937766	0.2698	5.9237	6.7542	5.7343	0.189	A
31	trait31	pLARmEB	chr2.S_36448051	2	36448051	0.1127	5.8412	6.6688	1.9557	0.0727	C
31	trait31	FASTmrMLM	chr1.S_207127153	1	207127153	-0.0601	5.8306	6.6578	1.5168	0.2529	A
31	trait31	FASTmrMLM	chr5.S_35227521	5	35227521	-0.0554	5.8201	6.6469	1.3615	0.2936	A
31	trait31	FASTmrMLM	chr1.S_215443045	1	215443045	-0.0764	5.8048	6.6311	2.5518	0.2674	C
31	trait31	pLARmEB	chr5.S_62026717	5	62026717	-0.0653	5.7812	6.6067	1.936	0.2733	G
31	trait31	pLARmEB	chr8.S_88964357	8	88964357	-0.0793	5.7769	6.6022	2.8217	0.314	G
31	trait31	FASTmrMLM	chr9.S_112624811	9	112624811	0.0575	5.5797	6.398	1.5179	0.2791	T
31	trait31	FASTmrMLM	chr1.S_297975670	1	297975670	0.0902	5.4523	6.2659	2.152	0.1337	C
31	trait31	ISIS EM-BLASSO	chr2.S_13288104	2	13288104	-0.0799	5.4097	6.2217	1.8042	0.1657	C
31	trait31	pKWmEB	chr1.S_68367232	1	68367232	-0.1179	5.333	6.1421	5.4728	0.1324	C	0.0399	0.1788
