# Supplementary material for: High-Throughput Phenotyping Accelerates the Dissection of the Phenotypic Variation and Genetic Architecture of Shank Vascular Bundles in Maize (Zea mays L.)
Source: Plants (Basel). 2022 May 18;11(10):1339. doi: 10.3390/plants11101339 (PMC9145235; doi:10.3390/plants11101339)
Supplement: Supplementary file 1 [file plants-11-01339-s001.zip › Supplemental Table S4/╜ß╣√_30/PZ_VB_N_Final result.csv]

Method	RS#	Chromosome	Marker Position (bp)	QTN effect	LOD score	'-log10(P)'	r2 (%)	MAF	Genotype for code 1	Var_Error	Var_phen (total)
pKWmEB	chr1.S_12946709	1	12946709	-3.3564	4.0573	4.8117	2.8658	0.1147	G	79.2959	349.4336
ISIS EM-BLASSO	chr1.S_12946709	1	12946709	-4.0317	3.8651	4.6099	2.1528	0.1134	G	95.1076	349.852
mrMLM	chr1.S_18192869	1	18192869	2.8825	4.5095	5.284921	1.8085	0.2912	G
pLARmEB	chr1.S_193251003	1	193251003	-5.0567	3.6076	4.3388	2.4666	0.0756	G	111.3888	349.852
FASTmrMLM	chr1.S_223688242	1	223688242	-2.1953	4.566	5.3439	1.0943	0.2558	A
mrMLM	chr1.S_227114734	1	227114734	2.9468	5.0674	5.866225	2.4656	0.4735	A	37.9855	349.852
mrMLM	chr1.S_265013874	1	265013874	-2.1228	3.2219	3.930989	1.2377	0.3941	A
FASTmrMLM	chr1.S_279572240	1	279572240	3.4407	3.4422	4.1642	0.7412	0.0727	A
FASTmrEMMA	chr1.S_279572240	1	279572240	16.8782	4.9346	5.7281	4.8958	0.0727	A
pLARmEB	chr1.S_279572240	1	279572240	5.4566	3.4063	4.1262	1.8641	0.0727	A
pKWmEB	chr1.S_279572240	1	279572240	5.1682	4.1755	4.9356	3.3498	0.0676	A
ISIS EM-BLASSO	chr1.S_279572240	1	279572240	5.5417	3.5455	4.2733	1.9227	0.0727	A
FASTmrMLM	chr1.S_293009992	1	293009992	-4.2616	6.1059	6.9425	2.3162	0.1192	G
pKWmEB	chr1.S_293009992	1	293009992	-5.982	9.2065	10.1276	5.7796	0.1206	G
FASTmrEMMA	chr1.S_40125851	1	40125851	-10.2096	4.3929	5.1631	4.5521	0.1977	A	180.1447	349.852
FASTmrMLM	chr1.S_8101946	1	8101946	-2.167	4.5052	5.2804	1.3241	0.4041	T	58.4005	349.852
pKWmEB	chr1.S_8101946	1	8101946	-1.8199	3.2297	3.9393	2.3446	0.4029	T
FASTmrMLM	chr1.S_88340235	1	88340235	3.9254	4.3127	5.0792	1.4864	0.0756	T
FASTmrMLM	chr1.S_9959276	1	9959276	-4.463	7.5886	8.4697	3.2792	0.1424	A
pKWmEB	chr1.S_9959276	1	9959276	-4.6013	5.9258	6.7563	3.8972	0.1441	A
FASTmrMLM	chr10.S_116291474	10	116291474	-2.4997	3.7898	4.5307	1.3997	0.2297	T
ISIS EM-BLASSO	chr10.S_116291474	10	116291474	-4.3663	5.9999	6.8329	4.2705	0.2297	T
mrMLM	chr10.S_2456488	10	118327282	-7.9665	12.459	13.443221	10.1717	0.1382	A
pLARmEB	chr10.S_2456488	10	131843484	-5.8914	5.7857	6.6113	4.2535	0.0959	A
pKWmEB	chr10.S_2456488	10	144315829	-5.2853	8.105	8.9997	4.9196	0.1088	G
pLARmEB	chr10.S_147956603	10	147956603	-7.4548	7.4663	8.3441	5.6594	0.0901	C
mrMLM	chr2.S_104750805	2	104750805	-3.8929	4.6481	5.429577	1.4619	0.0912	C
mrMLM	chr2.S_219749444	2	219749444	-2.9451	14.7839	15.57115	1.7699	0.2265	A
pKWmEB	chr2.S_219749444	2	219749444	-3.2546	13.2231	13.9323	3.3096	0.1353	C
ISIS EM-BLASSO	chr2.S_176240487	2	176240487	3.7759	3.7266	4.4642	1.6751	0.1163	G
pLARmEB	chr2.S_217651017	2	217651017	4.4021	4.2359	4.9988	3.2736	0.157	C
mrMLM	chr2.S_217651275	2	217651275	5.6165	7.6304	8.51265	4.9155	0.1235	G
FASTmrMLM	chr2.S_32492518	2	32492518	-2.5294	3.7535	4.4925	0.9087	0.1453	C
pKWmEB	chr2.S_32492518	2	32492518	-4.2373	6.5985	7.4509	2.7103	0.1412	C
ISIS EM-BLASSO	chr2.S_32492518	2	32492518	-3.8018	4.9755	5.7706	2.0528	0.1453	C
mrMLM	chr2.S_33034509	2	33034509	2.2417	3.0977	3.799155	1.3245	0.3353	G
pKWmEB	chr2.S_34695252	2	34695252	2.9431	4.2305	4.9932	1.8383	0.2824	T
FASTmrMLM	chr2.S_34695302	2	34695302	3.2994	7.5626	8.443	2.6534	0.2965	T
ISIS EM-BLASSO	chr2.S_34695302	2	34695302	2.7333	3.1608	3.8662	1.821	0.2965	T
FASTmrMLM	chr2.S_42959518	2	42959518	-5.4293	7.3262	8.2001	2.8435	0.0785	T
mrMLM	chr2.S_43202850	2	43202850	-5.1634	4.5283	5.304552	1.8248	0.0618	G
FASTmrEMMA	chr2.S_62099571	2	62099571	-11.0798	7.1628	8.032	7.9833	0.4738	T
mrMLM	chr2.S_72214868	2	72214868	2.8805	3.261	3.972437	2.202	0.3559	A
mrMLM	chr2.S_81799504	2	81799504	7.5296	9.775	10.708535	7.5088	0.0971	G
mrMLM	chr3.S_179545291	3	179545291	3.5667	6.0672	6.902496	3.5104	0.3618	A
FASTmrMLM	chr3.S_179545291	3	179545291	4.1407	11.5119	12.4796	4.7312	0.3634	A
pKWmEB	chr3.S_179545291	3	179545291	4.6395	11.5681	12.5368	7.4134	0.3618	A
FASTmrEMMA	chr3.S_1852219	3	1852219	7.2577	3.591	4.3213	3.0785	0.3081	T
ISIS EM-BLASSO	chr3.S_1852219	3	1852219	4.4463	8.4	9.3021	4.9632	0.3081	T
mrMLM	chr3.S_1852219	3	1852219	-4.1311	6.5275	7.377714	2.7352	0.1618	A
mrMLM	chr3.S_209065604	3	209065604	3.8532	3.4917	4.216489	2.9219	0.1765	A
pKWmEB	chr3.S_227190251	3	227190251	-2.6958	5.9391	6.7701	3.6852	0.4853	T
mrMLM	chr4.S_166979865	4	166979865	4.4178	6.2079	7.047866	4.0511	0.1971	T
mrMLM	chr4.S_180504282	4	180504282	-2.6679	3.3253	4.040543	1.9806	0.4618	T
FASTmrMLM	chr4.S_198154392	4	198154392	-3.5411	5.0287	5.826	2.2737	0.1541	C
mrMLM	chr4.S_236153503	4	236153503	4.9717	5.5144	6.330297	2.1131	0.0765	T
FASTmrEMMA	chr4.S_30475043	4	30475043	-11.5625	6.328	7.1719	8.2343	0.375	T
pLARmEB	chr4.S_30475043	4	30475043	-4.2988	6.5233	7.3734	5.1216	0.375	T
ISIS EM-BLASSO	chr4.S_30475043	4	30475043	-2.571	3.4536	4.1762	1.8319	0.375	T
FASTmrMLM	chr4.S_831828	4	831828	3.9765	5.8775	6.7063	2.1706	0.1105	A
ISIS EM-BLASSO	chr4.S_831828	4	831828	4.5934	3.8639	4.6086	2.8965	0.1105	A
FASTmrMLM	chr5.S_11599630	5	11599630	3.3195	9.3019	10.2251	3.0538	0.4012	A
FASTmrMLM	chr5.S_196678617	5	196678617	-4.9084	8.509	9.4138	3.6453	0.1337	T
pKWmEB	chr5.S_196678617	5	196678617	-4.1581	5.9803	6.8127	3.0687	0.1353	T
pKWmEB	chr5.S_199765053	5	199765053	-3.9185	5.7293	6.5529	2.9899	0.1235	A
FASTmrMLM	chr5.S_201471719	5	201471719	3.0217	6.7302	7.5867	2.5672	0.4651	T
FASTmrMLM	chr5.S_203932739	5	203932739	-2.4411	4.8147	5.6032	1.6515	0.3663	C
FASTmrEMMA	chr5.S_203932739	5	203932739	-9.0429	4.503	5.2781	4.8819	0.3663	C
pKWmEB	chr5.S_203932739	5	203932739	-2.2289	3.7387	4.4769	1.9317	0.3706	C
mrMLM	chr5.S_211894284	5	211894284	4.3647	3.2359	3.945832	2.2382	0.0853	A
pKWmEB	chr5.S_67509442	5	67509442	-2.9361	4.1394	4.8978	2.8075	0.2059	G
ISIS EM-BLASSO	chr5.S_67509442	5	67509442	-4.4287	6.4833	7.3321	4.0713	0.2035	G
pLARmEB	chr5.S_86220546	5	86220546	3.0493	3.9291	4.6771	1.8974	0.2238	T
mrMLM	chr6.S_158293820	6	158293820	6.7201	9.4825	10.409718	5.5343	0.0853	A
pKWmEB	chr6.S_158293820	6	158293820	-2.2389	13.0019	13.6973	1.4306	0.1294	T
FASTmrMLM	chr6.S_2882257	6	2882257	-1.8155	3.3726	4.0906	0.9417	0.468	T
ISIS EM-BLASSO	chr6.S_2882257	6	2882257	-3.3899	5.1285	5.9297	3.2828	0.468	T
mrMLM	chr6.S_6021377	6	6021377	3.5153	5.7155	6.538658	2.8426	0.2529	C
pLARmEB	chr6.S_65508629	6	65508629	3.3863	4.9715	5.7665	3.2736	0.4942	A
mrMLM	chr6.S_97914819	6	97914819	-3.6671	5.8116	6.638143	2.6464	0.2147	G
FASTmrMLM	chr7.S_135831692	7	135831692	-3.7282	8.5236	9.4287	2.6832	0.1977	T
pKWmEB	chr7.S_135831692	7	135831692	-4.0381	7.4217	8.2982	3.5909	0.1941	T
pLARmEB	chr7.S_169963716	7	169963716	5.5094	5.7154	6.5386	5.3809	0.1512	N
pLARmEB	chr7.S_174534579	7	174534579	6.7186	6.1483	6.9863	8.3649	0.1657	N
FASTmrMLM	chr7.S_165458524	7	165458524	-7.7478	12.0984	13.0765	7.3564	0.0988	C
pKWmEB	chr7.S_165458524	7	165458524	4.6792	4.1265	4.8842	2.2823	0.0618	C
pLARmEB	chr7.S_4957624	7	4957624	-4.8749	5.2623	6.0687	3.3753	0.1628	C
pKWmEB	chr8.S_101950478	8	101950478	3.5198	3.9156	4.6629	2.7257	0.0971	T
mrMLM	chr8.S_118285144	8	118285144	7.2729	7.2319	8.103116	4.8142	0.0647	G
ISIS EM-BLASSO	chr8.S_8917506	8	8917506	-3.6668	13.7187	14.4559	1.8457	0.1512	A
mrMLM	chr8.S_8917506	8	8917506	-4.5	5.2096	6.014004	1.6176	0.0882	T
pKWmEB	chr8.S_15100515	8	15100515	-3.8532	6.4013	7.2475	3.6837	0.2441	G
ISIS EM-BLASSO	chr8.S_15100515	8	15100515	-4.718	6.2795	7.1218	5.1202	0.2413	G
FASTmrMLM	chr8.S_162558282	8	162558282	4.0124	8.6561	9.5644	2.6505	0.1715	A
FASTmrMLM	chr8.S_170768942	8	170768942	-1.7599	3.0777	3.7779	0.7032	0.3169	C
FASTmrMLM	chr8.S_172239090	8	172239090	-3.7955	5.8837	6.7127	1.3896	0.1134	N
mrMLM	chr8.S_19612259	8	19612259	-3.634	6.0547	6.889576	3.4558	0.3235	T
mrMLM	chr9.S_129983704	9	129983704	-2.5442	3.667	4.401406	1.526	0.2588	A
ISIS EM-BLASSO	chr9.S_129983704	9	129983704	-3.8904	5.4451	6.2584	3.5681	0.2558	A
pLARmEB	chr9.S_129983704	9	129983704	7.065	5.3815	6.1925	2.8299	0.0988	T
mrMLM	chr9.S_148201728	9	148201728	3.5919	14.2177	14.979784	1.3822	0.1	A
mrMLM	chr9.S_148201728	9	148201728	-2.8851	4.7284	5.913309	1.8385	0.2235	G
