# Supplementary material for: High-Throughput Phenotyping Accelerates the Dissection of the Phenotypic Variation and Genetic Architecture of Shank Vascular Bundles in Maize (Zea mays L.)
Source: Plants (Basel). 2022 May 18;11(10):1339. doi: 10.3390/plants11101339 (PMC9145235; doi:10.3390/plants11101339)
Supplement: Supplementary file 1 [file plants-11-01339-s001.zip › Supplemental Table S4/╜ß╣√_30/SZ_A_Final result.csv]

Method	RS#	Chromosome	Marker Position (bp)	QTN effect	LOD score	'-log10(P)'	r2 (%)	MAF	Genotype for code 1	Var_Error	Var_phen (total)
pKWmEB	chr1.S_180625111	1	180625111	-4.0131	3.5317	4.2587	3.2938	0.2118	C
FASTmrMLM	chr1.S_248312382	1	248312382	5.6125	5.5311	6.3476	2.9141	0.1686	T
mrMLM	chr1.S_249424327	1	249424327	5.8702	4.3044	5.070534	1.5597	0.0912	A
FASTmrMLM	chr1.S_259535049	1	259535049	-7.6388	5.5036	6.3191	2.7094	0.0843	G	171.2217	685.7514
mrMLM	chr1.S_259535049	1	259535049	-10.1791	14.8426	15.863618	10.0235	0.2412	G
ISIS EM-BLASSO	chr1.S_279572240	1	279572240	7.1981	3.7165	4.4535	1.655	0.0727	A	148.7001	685.7514
FASTmrMLM	chr1.S_296203252	1	296203252	6.471	7.2407	8.1122	4.4343	0.2297	C
mrMLM	chr1.S_4246347	1	4246347	13.7738	7.8074	8.694376	5.7712	0.0588	C	127.5984	685.7514
pKWmEB	chr1.S_4246347	1	4246347	-4.5551	13.2227	13.9318	3.7588	0.1382	G	158.3612	681.3426
ISIS EM-BLASSO	chr10.S_1348998	10	1348998	-3.5517	3.2967	4.0103	0.7887	0.1308	T
FASTmrMLM	chr10.S_145277382	10	145277382	5.6771	4.0559	4.8102	2.015	0.1279	G
mrMLM	chr2.S_186639341	2	186639341	6.1443	8.2226	9.120271	3.9557	0.3	C
ISIS EM-BLASSO	chr2.S_186788799	2	186788799	5.0593	4.4981	5.273	2.5208	0.1715	G
ISIS EM-BLASSO	chr2.S_194043053	2	194043053	4.6395	7.243	8.1145	3.0435	0.3837	G
FASTmrEMMA	chr2.S_216599683	2	216599683	-10.2717	3.5719	4.3012	1.8487	0.1541	N	290.2023	685.7514
mrMLM	chr2.S_29262613	2	29262613	5.4019	6.0254	6.859288	3.486	0.4176	G
ISIS EM-BLASSO	chr2.S_41299428	2	41299428	-6.3533	6.1855	7.0247	3.5655	0.1715	C
mrMLM	chr2.S_41299428	3	41299428	10.4345	8.5204	9.425429	7.7556	0.1176	C
FASTmrMLM	chr3.S_178183724	3	178183724	3.8696	3.0975	3.7989	1.085	0.1395	C
FASTmrMLM	chr3.S_2130411	3	2130411	-6.3008	4.7517	5.5376	2.6825	0.1221	A
mrMLM	chr3.S_21755963	3	21755963	6.5782	3.7508	4.489655	1.9585	0.0765	C
ISIS EM-BLASSO	chr3.S_219781957	3	219781957	7.9621	9.2316	10.1532	4.4398	0.1366	G
FASTmrMLM	chr3.S_3375801	3	3375801	-10.2287	6.9221	7.7843	5.149	0.0843	T
pLARmEB	chr3.S_67252009	3	67252009	-7.5958	8.9517	9.867	2.5431	0.3488	G	207.8328	685.7514
mrMLM	chr3.S_67252009	3	67252009	-7.1279	11.1757	12.137163	6.4466	0.4559	A
ISIS EM-BLASSO	chr4.S_236880162	4	236880162	3.8748	13.0748	13.7748	1.294	0.1483	C
mrMLM	chr4.S_236880162	4	236880162	5.8642	7.0565	7.922674	3.7638	0.2647	C
FASTmrEMMA	chr5.S_193454396	5	193454396	13.6263	6.1269	6.9642	6.2572	0.4971	C
pKWmEB	chr5.S_193454396	5	193454396	5.8735	9.2396	10.1614	5.542	0.4971	C
ISIS EM-BLASSO	chr5.S_193454396	5	193454396	5.6446	8.1687	9.065	4.6236	0.4971	C
FASTmrMLM	chr5.S_201595103	5	201595103	-4.2261	3.4515	4.174	1.5392	0.1453	G
pKWmEB	chr5.S_201595103	5	201595103	-4.8527	4.2824	5.0475	3.4151	0.1471	G
ISIS EM-BLASSO	chr5.S_201595103	5	201595103	-7.9751	9.4343	10.3605	5.4814	0.1453	G
FASTmrMLM	chr5.S_203652093	5	203652093	15.5907	13.1133	3.8157	1.6238	0.0843	C
ISIS EM-BLASSO	chr5.S_203652093	5	203652093	14.5862	15.1659	5.9686	2.6156	0.2791	C
FASTmrEMMA	chr5.S_70152315	5	70152315	10.5634	4.6892	5.4724	3.6713	0.3808	G
pLARmEB	chr5.S_70930121	5	70930121	-4.8589	3.9742	4.7245	0.9029	0.2587	G
pLARmEB	chr6.S_139394810	6	139394810	-9.3651	4.7401	5.5255	1.6597	0.0814	G
pKWmEB	chr6.S_139394810	6	139394810	-11.4537	9.5519	10.4806	8.9274	0.0824	G
ISIS EM-BLASSO	chr6.S_139394810	6	139394810	-10.23	6.7882	7.6464	5.9984	0.0814	G
FASTmrMLM	chr6.S_139452807	6	139452807	-10.5627	7.6434	8.526	6.3948	0.0814	G
mrMLM	chr6.S_142311328	6	142311328	8.1922	9.538	10.466431	4.3759	0.1441	C
FASTmrMLM	chr6.S_142311328	6	142311328	6.4692	5.0486	5.8467	3.1323	0.1424	C
pKWmEB	chr6.S_142311328	6	142311328	7.5245	7.2832	8.1559	6.0517	0.1441	C
pLARmEB	chr6.S_42731464	6	42731464	-5.3553	5.994	6.8268	1.2546	0.3488	G
mrMLM	chr7.S_123598887	7	123598887	-8.4148	11.3897	12.355128	8.7218	0.3971	T
FASTmrEMMA	chr7.S_123598887	7	123598887	-12.3379	4.8703	5.6611	5.0669	0.3924	T
pLARmEB	chr7.S_123598887	7	123598887	-4.0337	3.6715	4.4061	0.7595	0.3924	T
pKWmEB	chr7.S_123598887	7	123598887	-5.7873	8.0534	8.9468	6.4121	0.3971	T
mrMLM	chr7.S_157011434	7	157011434	-6.1925	8.7467	9.657157	4.4262	0.3088	G
ISIS EM-BLASSO	chr7.S_157011434	7	157011434	-3.3785	3.197	3.9046	1.5124	0.3081	N
FASTmrMLM	chr7.S_166466754	7	166466754	-8.3094	6.2521	7.0935	4.4925	0.0988	G
pLARmEB	chr7.S_166466754	7	166466754	-10.3671	7.027	7.8923	2.3088	0.0988	G
ISIS EM-BLASSO	chr7.S_166466754	7	166466754	-5.6238	3.8462	4.59	2.0579	0.0988	G
ISIS EM-BLASSO	chr8.S_12790436	8	12790436	-7.3156	6.8301	7.6896	3.2078	0.1163	A
mrMLM	chr8.S_12790436	8	12790436	-5.0074	4.7439	5.929466	1.9295	0.1676	A
FASTmrEMMA	chr8.S_13372060	8	13372060	7.2886	3.379	4.0974	1.8327	0.4128	A
mrMLM	chr8.S_135418168	8	135418168	-5.4756	4.6931	5.476507	3.8084	0.4941	G
pKWmEB	chr8.S_138483612	8	138483612	-3.9822	4.3766	5.146	3.896	0.3176	C
FASTmrEMMA	chr8.S_174424485	8	174424485	10.1472	4.2287	4.9913	3.3624	0.4244	A
FASTmrEMMA	chr8.S_20671058	8	20671058	13.2552	3.9823	4.733	4.421	0.2297	G
pLARmEB	chr8.S_20671058	8	20671058	7.7922	6.7757	7.6335	2.1229	0.2297	G
pKWmEB	chr8.S_20671058	8	20671058	4.5104	4.4226	5.1941	3.3567	0.2265	G
FASTmrMLM	chr8.S_94799984	8	94799984	-12.4861	8.4808	9.3849	4.5094	0.0523	G
pLARmEB	chr8.S_94799984	8	94799984	-11.988	6.8312	7.6907	1.3724	0.0523	G
pKWmEB	chr8.S_94799984	8	36484612	-10.7019	7.6147	8.4965	3.5794	0.0529	G
FASTmrMLM	chr8.S_9627296	8	94799984	4.0933	3.1753	3.8816	1.5501	0.1599	G
ISIS EM-BLASSO	chr9.S_105444806	9	105444806	5.6511	3.5076	4.2333	0.8261	0.0843	T
mrMLM	chr9.S_112104504	9	112104504	-4.9466	4.9962	5.992176	3.0879	0.4765	G
FASTmrEMMA	chr9.S_112104504	9	112104504	-11.9888	6.3551	7.1999	4.9898	0.4826	G
pKWmEB	chr9.S_127505701	9	127505701	5.5445	7.3688	8.2439	5.6962	0.3529	G
ISIS EM-BLASSO	chr9.S_127505701	9	127505701	-8.0131	5.5486	6.3657	2.4307	0.0698	C
FASTmrMLM	chr9.S_129983704	9	129983704	5.6969	3.0664	3.7659	0.9387	0.0988	T
FASTmrEMMA	chr9.S_129983704	9	129983704	26.7931	7.5268	8.4062	6.8895	0.0988	T
pLARmEB	chr9.S_129983704	9	129983704	12.7267	8.6662	9.5747	1.5467	0.0988	T
pKWmEB	chr9.S_129983704	9	129983704	11.0549	9.7829	10.7166	4.2607	0.0941	T
ISIS EM-BLASSO	chr9.S_129983704	9	129983704	7.8557	4.6732	5.4558	1.785	0.0988	T
pKWmEB	chr9.S_149542392	9	149542392	-4.5019	4.4834	5.2577	5.3097	0.2794	A
pLARmEB	chr9.S_20432625	9	20432625	6.0856	3.5377	4.2651	0.4983	0.0756	A
mrMLM	chr9.S_6675117	9	6675117	-12.706	10.2429	11.186172	12.72	0.1412	C
