# Supplementary material for: High-Throughput Phenotyping Accelerates the Dissection of the Phenotypic Variation and Genetic Architecture of Shank Vascular Bundles in Maize (Zea mays L.)
Source: Plants (Basel). 2022 May 18;11(10):1339. doi: 10.3390/plants11101339 (PMC9145235; doi:10.3390/plants11101339)
Supplement: Supplementary file 1 [file plants-11-01339-s001.zip › Supplemental Table S4/╜ß╣√_30/SZ_CA_Final result.csv]

Method	RS#	Chromosome	Marker Position (bp)	QTN effect	LOD score	'-log10(P)'	r2 (%)	MAF	Genotype for code 1	Var_Error	Var_phen (total)
FASTmrMLM	chr1.S_12251468	1	12251468	-6.9727	4.6018	5.3813	2.7493	0.1047	A	173.3403	662.7988
pKWmEB	chr1.S_19790144	1	19790144	6.3692	4.3025	5.0685	5.5059	0.0912	C
FASTmrMLM	chr1.S_229478350	1	229478350	4.7599	3.9965	4.7479	1.8635	0.1628	G
FASTmrMLM	chr1.S_259535049	1	259535049	4.5614	3.7311	4.4689	1.9915	0.1686	T
pKWmEB	chr1.S_259535049	1	259535049	4.8587	14.0474	14.8013	3.5009	0.1647	T
mrMLM	chr1.S_259535049	1	259535049	-6.0379	8.184	9.080699	3.766	0.2412	G
FASTmrMLM	chr1.S_296203252	1	296203252	5.0558	4.122	4.8795	2.8006	0.2297	C
pKWmEB	chr1.S_296204049	1	296204049	4.9934	4.3102	5.0766	3.8013	0.1559	A	177.9638	658.851
pKWmEB	chr1.S_4246347	1	4246347	6.3597	6.3206	7.1642	4.9216	0.1588	G
mrMLM	chr1.S_4246347	1	4246347	11.0467	5.7328	6.556571	3.9639	0.0588	C	132.3839	662.7988
ISIS EM-BLASSO	chr10.S_117325075	10	117325075	-3.7441	3.3041	4.0181	1.3712	0.1948	C
mrMLM	chr10.S_127372078	10	127372078	7.4597	3.0417	3.739622	1.6535	0.0559	A
FASTmrEMMA	chr10.S_1348998	10	1348998	-11.6997	3.4893	4.2139	2.2581	0.1308	T
pLARmEB	chr10.S_1348998	10	1348998	-5.0936	4.1617	4.9211	0.4675	0.1308	T
mrMLM	chr2.S_181150387	2	181150387	-7.7211	5.0437	5.841581	3.6084	0.0882	G
mrMLM	chr2.S_186851829	2	186851829	4.8818	4.7559	5.541972	2.5681	0.2735	A
mrMLM	chr2.S_29262613	2	29262613	4.9402	4.8883	5.679885	3.1134	0.4176	G
mrMLM	chr3.S_127216252	3	127216252	9.3409	6.043	6.877482	6.6367	0.1176	C
FASTmrMLM	chr3.S_179545291	3	179545291	3.5872	4.1876	4.9483	1.8743	0.3634	A
mrMLM	chr3.S_21755963	3	21755963	10.7875	7.3898	8.265456	5.6243	0.0765	C
pLARmEB	chr3.S_219781957	3	219781957	5.4905	3.9511	4.7002	0.6085	0.1366	G
ISIS EM-BLASSO	chr3.S_219781957	3	219781957	5.2296	3.4974	4.2225	1.9816	0.1366	G
pLARmEB	chr3.S_60014928	3	60014928	-6.8024	7.8696	8.7582	1.7805	0.3488	G	182.3504	662.7988
FASTmrMLM	chr3.S_67252009	3	67252009	-11.3134	7.5873	8.4684	6.5171	0.0843	T
ISIS EM-BLASSO	chr3.S_67252009	3	67252009	-12.2467	8.1879	9.0847	7.6367	0.0843	T	191.1205	662.7988
mrMLM	chr3.S_67252009	3	67252009	-6.4511	7.4743	8.352295	5.6387	0.4559	A
FASTmrMLM	chr3.S_8592965	3	8592965	-5.5269	3.2529	3.9639	0.9141	0.0523	G
FASTmrMLM	chr4.S_1220443	4	1220443	5.4907	3.8164	4.5587	2.6882	0.1483	C
pKWmEB	chr4.S_1220443	4	1220443	6.7488	5.7429	6.567	6.261	0.15	C
ISIS EM-BLASSO	chr4.S_1220443	4	1220443	7.6781	6.9888	7.853	5.2566	0.1483	C
pKWmEB	chr4.S_236880162	4	236880162	4.3251	4.7912	5.9788	3.7528	0.25	A
mrMLM	chr4.S_236880162	4	236880162	8.129	7.1371	8.005606	7.7231	0.2647	C
pKWmEB	chr5.S_191795813	5	191795813	-4.1895	3.5861	4.3161	4.0721	0.1529	A
FASTmrEMMA	chr5.S_193454396	5	193454396	14.9627	7.5884	8.4696	7.806	0.4971	C	286.5387	662.7988
pKWmEB	chr5.S_193454396	5	193454396	5.3269	7.1941	8.0642	5.5107	0.4971	C
mrMLM	chr5.S_201595103	5	201595103	-7.5092	7.513	8.392058	6.0763	0.2618	G
pLARmEB	chr5.S_201595103	5	201595103	-4.8431	4.8648	5.9554	0.7831	0.2587	G
pLARmEB	chr5.S_203652093	5	203652093	-6.7789	6.3797	7.2252	1.1415	0.1453	G
FASTmrEMMA	chr5.S_203652093	5	203652093	12.1112	13.4785	14.2025	2.9518	0.1628	T
FASTmrMLM	chr6.S_139394810	6	139394810	-12.3338	9.8694	10.8049	9.0211	0.0814	G
pLARmEB	chr6.S_139394810	6	139394810	-10.4528	6.583	7.4349	1.805	0.0814	G
pKWmEB	chr6.S_139394810	6	139394810	-9.2431	5.7781	6.6035	5.278	0.0824	G
ISIS EM-BLASSO	chr6.S_139394810	6	139394810	-9.8391	5.4128	6.2249	5.7408	0.0814	G
FASTmrMLM	chr6.S_142311328	6	142311328	7.6488	7.5506	8.4307	4.5304	0.1424	C
pKWmEB	chr6.S_142311328	6	142311328	7.7014	7.4998	8.3785	6.2632	0.1441	C
mrMLM	chr6.S_147315550	6	147315550	5.31	5.1492	5.951252	3.8229	0.4647	C
mrMLM	chr6.S_25581860	6	25581860	4.0291	3.576	4.305467	2.201	0.4794	G
pLARmEB	chr6.S_42731464	6	42731464	-3.6669	3.5733	4.3026	0.5135	0.3488	G
mrMLM	chr7.S_123598887	7	123598887	-7.9074	7.6683	8.551571	8.2241	0.3971	T
FASTmrEMMA	chr7.S_123598887	7	123598887	-10.1739	3.4724	4.1961	3.5646	0.3924	T
pKWmEB	chr7.S_123598887	7	123598887	-4.1998	3.925	4.6728	3.4345	0.3971	T
ISIS EM-BLASSO	chr7.S_157011434	7	157011434	-4.3505	3.4055	4.1254	2.5946	0.3081	N
pLARmEB	chr7.S_166466754	7	166466754	-8.1818	14.182	14.9424	1.2554	0.0988	G
pKWmEB	chr7.S_166466754	7	166466754	-6.0461	13.6549	14.3887	3.9963	0.1	G
mrMLM	chr8.S_135418168	8	135418168	-4.5577	4.6102	5.390038	2.8176	0.4941	G
FASTmrMLM	chr8.S_138432111	8	138432111	-3.6219	3.3944	4.1137	1.7983	0.343	A
FASTmrEMMA	chr8.S_15550300	8	15550300	13.3549	4.2773	5.0421	4.6432	0.2297	G
pLARmEB	chr8.S_15550300	8	15550300	7.2672	7.3442	8.2186	1.612	0.2297	G
mrMLM	chr8.S_171038979	8	171038979	-4.4327	4.0237	4.776435	2.6597	0.4471	A
ISIS EM-BLASSO	chr8.S_172239090	8	172239090	-5.5581	3.881	4.6266	1.573	0.1134	N
FASTmrEMMA	chr8.S_174424485	8	174424485	9.5256	3.8582	4.6026	3.0657	0.4244	A
FASTmrMLM	chr8.S_94799984	8	94799984	-8.6968	4.4497	5.2225	2.2635	0.0523	G
pLARmEB	chr8.S_94799984	8	94799984	-10.839	6.2557	7.0972	0.9794	0.0523	G
pKWmEB	chr8.S_94799984	8	94799984	-9.9989	5.9352	6.766	3.9127	0.0529	G
ISIS EM-BLASSO	chr8.S_94799984	8	94799984	-12.5952	7.3434	8.2178	4.7475	0.0523	G
FASTmrMLM	chr8.S_9627296	8	9627296	7.0134	6.7503	7.6074	4.7081	0.1599	G
ISIS EM-BLASSO	chr8.S_9627296	8	9627296	7.6088	7.3248	8.1986	5.5412	0.1599	G
FASTmrEMMA	chr9.S_112104503	9	112104503	-8.9295	4.3155	5.0822	2.864	0.4826	G
FASTmrMLM	chr9.S_127505701	9	127505701	8.1322	12.2029	13.1828	9.3249	0.3547	G
pKWmEB	chr9.S_127505701	9	127505701	7.5033	11.3907	12.3561	6.2962	0.3529	G
ISIS EM-BLASSO	chr9.S_127505701	9	127505701	4.3893	3.6452	4.3784	2.7165	0.3547	G
FASTmrEMMA	chr9.S_129983704	9	129983704	23.6733	5.9339	6.7646	5.5647	0.0988	T
pLARmEB	chr9.S_129983704	9	129983704	12.7871	9.7552	10.6883	1.3631	0.0988	T
mrMLM	chr9.S_6675117	9	6675117	-11.9148	11.6567	12.626976	11.9438	0.1412	C
