# Supplementary material for: High-Throughput Phenotyping Accelerates the Dissection of the Phenotypic Variation and Genetic Architecture of Shank Vascular Bundles in Maize (Zea mays L.)
Source: Plants (Basel). 2022 May 18;11(10):1339. doi: 10.3390/plants11101339 (PMC9145235; doi:10.3390/plants11101339)
Supplement: Supplementary file 1 [file plants-11-01339-s001.zip › Supplemental Table S4/╜ß╣√_30/SZ_CCA_Final result.csv]

Method	RS#	Chromosome	Marker Position (bp)	QTN effect	LOD score	'-log10(P)'	r2 (%)	MAF	Genotype for code 1	Var_Error	Var_phen (total)
FASTmrMLM	chr1.S_296204049	1	296204049	-0.3286	9.9728	10.9105	2.4791	0.1273	C
mrMLM	chr1.S_296204049	1	296204049	-1.6067	5.3792	6.190075	2.4216	0.1172	A
ISIS EM-BLASSO	chr1.S_177034213	1	177034213	6.6508	5.9054	6.7352	3.2103	0.2791	T
mrMLM	chr1.S_177034213	1	177034213	5.9727	13.0543	13.753022	2.0155	0.2382	C
mrMLM	chr1.S_206432684	1	206432684	-4.7175	4.3159	5.082565	1.8748	0.4029	T
FASTmrEMMA	chr1.S_207275910	1	207275910	-9.6081	3.1211	3.824	1.7705	0.3866	N
mrMLM	chr1.S_207531458	1	207531458	-7.2493	5.4412	6.254393	3.6679	0.2353	C
FASTmrEMMA	chr1.S_21722284	1	21722284	-12.6588	4.0317	4.7848	3.2192	0.436	C
mrMLM	chr1.S_227018380	1	227018380	8.3499	3.5206	4.247004	2.3273	0.0882	G	167.2584	1122.8195
FASTmrEMMA	chr1.S_24508160	1	24508160	14.7508	4.4851	5.2594	3.1263	0.2471	C
mrMLM	chr1.S_264170928	1	264170928	-12.7378	9.7602	10.69342	5.1482	0.1118	A
pKWmEB	chr1.S_279572240	1	279572240	12.5665	6.3088	7.1521	4.1223	0.0676	A	247.2389	1116.8752
FASTmrMLM	chr1.S_279572240	1	279572240	7.3862	4.9138	5.7064	2.572	0.1541	A	264.0462	1122.8195
pLARmEB	chr1.S_279572240	1	279572240	8.4096	6.0442	6.8787	2.518	0.1541	A
ISIS EM-BLASSO	chr1.S_279572240	1	279572240	8.6043	6.5785	7.4303	3.4902	0.1541	A
mrMLM	chr1.S_291309913	1	291309913	6.9262	5.2903	6.097807	2.9415	0.2	G
mrMLM	chr1.S_5342113	1	5342113	-7.9476	7.2866	8.159364	3.6472	0.2059	C
mrMLM	chr1.S_59863727	1	59863727	-6.1715	5.6887	6.510904	2.6945	0.3118	C
FASTmrEMMA	chr1.S_9048492	1	9048492	19.5583	5.8149	6.6416	5.1853	0.2297	A	483.0176	1122.8195
pLARmEB	chr1.S_9048492	1	9048492	5.6293	4.2911	5.0566	1.7153	0.2297	A	293.8742	1122.8195
ISIS EM-BLASSO	chr1.S_94111730	1	94111730	5.1776	4.4887	5.2632	2.3875	0.4593	C	273.2719	1122.8195
pKWmEB	chr1.S_94138006	1	94138006	4.2657	3.8786	4.6241	3.0878	0.4118	C
mrMLM	chr10.S_149270364	10	149270364	10.5873	4.0828	4.838426	3.9238	0.1029	C
FASTmrEMMA	chr10.S_6134989	10	6134989	-24.5344	7.0338	7.8994	5.8617	0.1308	T
mrMLM	chr10.S_6134989	10	6134989	11.2002	7.1904	8.060434	4.7901	0.1029	T
mrMLM	chr2.S_12338067	2	12338067	8.7367	3.7178	4.454914	3.15	0.0971	T
pLARmEB	chr2.S_1279616	2	1279616	-4.5833	3.7939	4.535	1.2049	0.3314	G
FASTmrEMMA	chr2.S_13556002	2	13556002	11.3678	3.6013	4.3321	2.6558	0.4215	G
ISIS EM-BLASSO	chr2.S_177897850	2	177897850	9.2924	5.2806	6.0877	2.3	0.0756	C
mrMLM	chr2.S_177897850	2	177897850	7.7614	7.6989	8.582991	4.6222	0.3559	C
mrMLM	chr2.S_177946764	2	177946764	7.1367	7.1456	8.01435	3.9841	0.3324	T
pKWmEB	chr2.S_28704775	2	28704775	-6.8247	3.2996	4.0133	2.3065	0.0824	C
pKWmEB	chr2.S_31945787	2	31945787	3.398	3.1446	3.849	1.9817	0.2	C
pLARmEB	chr3.S_14335837	3	14335837	9.896	5.0245	5.8216	3.0521	0.0959	G
pLARmEB	chr3.S_168492282	3	168492282	-7.0542	4.451	5.2238	1.7179	0.125	A
mrMLM	chr3.S_219781957	3	219781957	10.8485	10.0461	10.98533	5.0339	0.1324	G
ISIS EM-BLASSO	chr3.S_219781957	3	219781957	7.978	5.4853	6.3001	2.7224	0.1366	G
FASTmrMLM	chr3.S_3375801	3	3375801	-15.1362	9.0354	9.9526	6.8861	0.0843	T
pLARmEB	chr3.S_3375801	3	3375801	-16.1383	9.509	10.4368	5.912	0.0843	T
ISIS EM-BLASSO	chr3.S_3375801	3	3375801	-18.0845	11.8479	12.8216	9.83	0.0843	T
FASTmrMLM	chr3.S_37865853	3	37865853	-7.6582	4.9262	5.7193	1.6632	0.1076	T
pKWmEB	chr3.S_37865853	3	37865853	-4.4294	3.0977	3.7992	1.3275	0.1029	T
pLARmEB	chr3.S_60014928	3	60014928	-7.8487	7.2426	8.1141	3.7933	0.3488	G
FASTmrMLM	chr3.S_60084763	3	60084763	-8.3094	8.2868	9.1861	5.9864	0.3692	C
FASTmrEMMA	chr3.S_60084763	3	60084763	-16.3951	5.09	5.8898	4.9837	0.3692	C
pLARmEB	chr3.S_95064296	3	95064296	-5.9169	3.4164	4.1369	1.2465	0.157	A
ISIS EM-BLASSO	chr3.S_95064296	3	95064296	-8.0753	6.2571	7.0987	3.0742	0.157	A
FASTmrMLM	chr4.S_1220443	4	1220443	6.3223	13.6456	14.3789	2.1039	0.1483	C
pKWmEB	chr4.S_1220443	4	1220443	8.4732	6.614	7.4669	3.7665	0.15	C
FASTmrMLM	chr4.S_178757916	4	178757916	8.5101	10.0403	10.9794	4.984	0.2529	A
FASTmrMLM	chr4.S_178757916	4	178757916	-6.0381	13.0756	13.7757	1.7188	0.1192	T
mrMLM	chr5.S_201595103	5	201595103	-9.9748	6.1442	6.982064	5.237	0.1382	C
pKWmEB	chr5.S_201595103	5	201595103	5.4932	6.6558	7.51	3.3966	0.4971	C
FASTmrMLM	chr5.S_203652093	5	203652093	-17.3004	12.0561	13.0334	10.4773	0.0814	G
pLARmEB	chr5.S_203652093	5	203652093	-13.9035	7.6988	8.5829	5.1106	0.0814	G
pKWmEB	chr5.S_203652093	5	203652093	-20.4399	17.529	18.5851	16.3681	0.0824	G
ISIS EM-BLASSO	chr5.S_203652093	5	203652093	-14.1439	7.5089	8.3878	7.0029	0.0814	G
ISIS EM-BLASSO	chr6.S_139394810	6	139394810	-3.5585	13.0416	13.7395	0.919	0.3198	A
FASTmrMLM	chr6.S_139394810	6	139394810	8.3524	6.5734	7.425	3.1889	0.1424	C
pLARmEB	chr6.S_142311328	6	142311328	4.6972	14.1122	14.8693	1.3035	0.3721	C
pLARmEB	chr6.S_142311328	6	142311328	4.0313	13.2205	13.9295	1.0925	0.4651	C
FASTmrEMMA	chr7.S_123598887	7	123598887	-16.6645	6.2485	7.0898	5.6454	0.3924	T
mrMLM	chr7.S_123598887	7	123598887	-10.4636	14.6135	15.631242	8.8598	0.3088	G
ISIS EM-BLASSO	chr7.S_166466754	7	166466754	-4.0157	13.6336	14.3662	1.4034	0.436	A
pKWmEB	chr7.S_166466754	7	166466754	-5.7285	5.8754	6.7042	3.3558	0.3412	A
pLARmEB	chr8.S_15550300	8	15550300	7.2384	5.1508	5.9529	2.5592	0.2297	G
FASTmrMLM	chr8.S_36484612	8	36484612	-15.2525	7.8706	8.7592	4.1097	0.0523	G
pKWmEB	chr8.S_36484612	8	36484612	-13.6497	7.3285	8.2024	3.7121	0.0529	G
ISIS EM-BLASSO	chr8.S_36484612	8	36484612	-13.3955	5.5408	6.3577	3.1699	0.0523	G
mrMLM	chr8.S_91040979	8	91040979	-11.4041	6.5018	7.351208	4.5526	0.0912	C
mrMLM	chr8.S_94799984	9	94799984	-7.1011	4.7345	5.919668	4.2943	0.3441	G
pLARmEB	chr8.S_94799984	9	94799984	-6.8394	5.2505	6.0565	3.0085	0.3459	G
pKWmEB	chr8.S_97035312	8	97035312	-7.8398	4.1679	4.9276	2.8501	0.1088	C
mrMLM	chr9.S_115183694	9	115183694	5.6948	3.8613	4.605884	2.3537	0.2471	A
pKWmEB	chr9.S_124958558	9	124958558	4.2053	4.56	5.3376	3.3392	0.5	A
pKWmEB	chr9.S_125131186	9	125131186	-4.7697	3.7436	4.4821	4.3874	0.2588	A
FASTmrMLM	chr9.S_127505701	9	127505701	8.6615	9.2524	10.1745	6.2444	0.3547	G
pKWmEB	chr9.S_127505701	9	127505701	9.0221	12.6821	13.67	6.6164	0.3529	G
ISIS EM-BLASSO	chr9.S_127505889	9	127505889	6.8838	7.0873	7.9544	3.9921	0.3779	A
FASTmrMLM	chr9.S_129983704	9	129983704	10.8945	5.2002	6.0042	2.0967	0.0988	T
FASTmrEMMA	chr9.S_129983704	9	129983704	36.2049	8.193	9.0899	7.6831	0.0988	T
pLARmEB	chr9.S_129983704	9	129983704	12.8799	6.9268	7.7892	2.2132	0.0988	T
pKWmEB	chr9.S_129983704	9	129983704	6.0043	3.0334	3.7308	0.7904	0.0941	T
FASTmrMLM	chr9.S_152089969	9	152089969	4.6024	4.0789	4.8343	1.7141	0.3198	C
FASTmrMLM	chr9.S_20432625	9	20432625	8.7683	4.6955	5.479	1.9137	0.0756	A
pLARmEB	chr9.S_20432625	9	20432625	8.834	4.8996	5.6916	1.467	0.0756	A
ISIS EM-BLASSO	chr9.S_20432625	9	20432625	10.0804	5.914	6.7441	2.5293	0.0756	A
mrMLM	chr9.S_98678502	9	98678502	7.5133	4.464	5.237395	2.8189	0.1706	C
