# Supplementary material for: High-Throughput Phenotyping Accelerates the Dissection of the Phenotypic Variation and Genetic Architecture of Shank Vascular Bundles in Maize (Zea mays L.)
Source: Plants (Basel). 2022 May 18;11(10):1339. doi: 10.3390/plants11101339 (PMC9145235; doi:10.3390/plants11101339)
Supplement: Supplementary file 1 [file plants-11-01339-s001.zip › Supplemental Table S4/╜ß╣√_30/SZ_LA_Final result.csv]

Method	RS#	Chromosome	Marker Position (bp)	QTN effect	LOD score	'-log10(P)'	r2 (%)	MAF	Genotype for code 1	Var_Error	Var_phen (total)
mrMLM	chr1.S_207531458	1	207531458	-0.3081	6.5514	7.402361	4.6129	0.2353	C
ISIS EM-BLASSO	chr1.S_227007981	1	227007981	0.1631	3.9957	4.7471	1.7004	0.4767	G	0.4359	1.5563
mrMLM	chr1.S_227018380	1	227018380	0.24	3.1428	3.847059	1.3382	0.0882	G
FASTmrEMMA	chr1.S_238750332	1	238750332	0.4926	3.8332	4.5763	2.5113	0.2326	C	0.6942	1.5563
mrMLM	chr1.S_24508160	1	24508160	0.3173	7.2705	8.14281	3.9609	0.2382	C
mrMLM	chr1.S_259535049	1	259535049	-0.2603	5.1366	5.938158	3.1993	0.2412	G
FASTmrMLM	chr1.S_259535049	1	259535049	0.4235	7.2742	8.1466	6.4617	0.1366	T	0.4342	1.5563
pKWmEB	chr1.S_259535049	1	259535049	0.3323	5.4949	6.3101	5.8945	0.1382	T
FASTmrMLM	chr1.S_279572240	1	279572240	0.469	5.1199	5.9208	3.0952	0.0727	A
pKWmEB	chr1.S_279572240	1	279572240	0.5708	8.5493	9.455	4.9298	0.0676	A
FASTmrMLM	chr1.S_294886768	1	294886768	-0.1846	4.952	5.7462	2.1784	0.439	C
pKWmEB	chr1.S_294886862	1	294886862	-0.2349	5.2831	6.0903	5.08	0.3647	G	0.4687	1.5417
pLARmEB	chr1.S_296204049	1	296204049	0.3242	5.651	6.4719	2.3033	0.1541	A
mrMLM	chr1.S_8024251	1	8024251	0.709	11.5969	12.5661	8.0907	0.0647	G	0.2847	1.5563
mrMLM	chr1.S_90019591	1	90019591	-0.3908	8.3181	9.218158	5.7351	0.1735	C
pLARmEB	chr1.S_9048492	1	9048492	0.2477	3.5971	4.3277	2.0442	0.2297	A	0.4606	1.5563
mrMLM	chr10.S_113515586	10	113515586	0.2806	5.9603	6.791978	4.2887	0.3206	C
mrMLM	chr10.S_89350859	10	89350859	0.5194	10.7872	11.741272	7.1707	0.1029	T
FASTmrMLM	chr2.S_114846572	2	114846572	0.29	3.6381	4.3709	1.616	0.0756	C
pKWmEB	chr2.S_114846572	2	114846572	0.3388	3.4621	4.1852	2.7838	0.0706	C
ISIS EM-BLASSO	chr2.S_131350252	2	131350252	0.3355	3.3066	4.0207	2.0214	0.0756	G
pLARmEB	chr2.S_186788799	2	186788799	0.3303	5.5778	6.396	3.0504	0.1715	G
pKWmEB	chr2.S_194043053	2	194043053	0.2884	7.0758	7.9425	6.9842	0.3824	G
pKWmEB	chr2.S_31945787	2	31945787	0.1965	3.305	4.019	2.921	0.2	C
FASTmrMLM	chr2.S_41299428	2	41299428	-0.3158	5.5041	6.3196	3.8822	0.1715	C
pKWmEB	chr2.S_41299428	2	41299428	-0.2566	13.1589	13.8642	3.5397	0.1735	C
pLARmEB	chr3.S_14335837	3	14335837	0.3389	3.8922	4.6384	2.2035	0.0959	G
ISIS EM-BLASSO	chr3.S_14335837	3	14335837	0.2122	3.0472	3.7455	1.3412	0.0959	G
mrMLM	chr3.S_15235166	3	15235166	0.325	10.7556	11.709059	5.9954	0.3824	T
mrMLM	chr3.S_178100401	3	178100401	0.5711	4.7532	5.539158	5.249	0.0618	G
mrMLM	chr3.S_181082210	3	181082210	-0.3047	3.1416	3.845785	3.5703	0.1441	C
mrMLM	chr3.S_21755963	3	21755963	0.5108	4.8242	5.613134	5.7634	0.0765	C
mrMLM	chr3.S_219781957	3	219781957	0.3404	5.8303	6.657495	3.4511	0.1324	G
pLARmEB	chr3.S_219781957	3	219781957	0.4275	7.6752	8.5587	3.6331	0.1366	G
ISIS EM-BLASSO	chr3.S_219781957	3	219781957	0.3959	7.5928	8.474	4.836	0.1366	G
mrMLM	chr3.S_225587212	3	225587212	-0.2557	5.5877	6.406272	3.9885	0.4647	G
ISIS EM-BLASSO	chr3.S_3375801	3	3375801	-0.3045	3.1021	3.8038	2.0113	0.0843	T
ISIS EM-BLASSO	chr3.S_95064296	3	95064296	-0.3335	5.8779	6.7067	3.783	0.157	A
FASTmrMLM	chr4.S_1220443	4	1220443	0.3386	5.6704	6.492	4.354	0.1483	C
pKWmEB	chr4.S_1220443	4	1220443	0.3068	14.7916	15.5792	5.5711	0.15	C
pLARmEB	chr4.S_162268643	4	162268643	0.3437	3.4335	4.155	2.3492	0.093	G
FASTmrMLM	chr4.S_167384496	4	167384496	-0.4315	9.4903	10.4177	5.5427	0.1599	G
mrMLM	chr4.S_172835676	4	172835676	-0.2862	5.8481	6.675915	3.0764	0.2029	T
pKWmEB	chr4.S_178757916	4	178757916	0.1446	3.3189	4.0338	2.0472	0.25	A
FASTmrMLM	chr5.S_201595103	5	201595103	-0.3866	6.6839	7.539	5.676	0.1366	C
pLARmEB	chr5.S_201595103	5	201595103	-0.2894	4.4577	5.2308	2.0492	0.1366	C
pKWmEB	chr5.S_201595103	5	201595103	-0.4374	6.1108	6.9476	8.4353	0.1382	C
FASTmrMLM	chr5.S_201595103	5	201595103	0.1992	4.1032	4.8598	2.5365	0.4971	C
ISIS EM-BLASSO	chr5.S_201595103	5	201595103	0.2719	6.4514	7.2992	4.7288	0.4971	C
pLARmEB	chr5.S_203652093	5	203652093	0.2938	13.7872	14.528	1.2735	0.0843	C
mrMLM	chr5.S_203652093	5	203652093	0.2038	13.5269	14.253655	2.1951	0.2824	C
mrMLM	chr6.S_118273111	6	118273111	-0.2433	3.2418	3.952087	2.8363	0.2294	A
pLARmEB	chr6.S_139394810	6	139394810	0.1967	14.0606	14.8151	1.6015	0.4651	C
mrMLM	chr6.S_139394810	6	139394810	0.35	5.2313	6.036543	5.0282	0.2	G
FASTmrMLM	chr6.S_139452807	6	139452807	-0.8817	17.3878	18.4422	19.6352	0.0814	G
pLARmEB	chr6.S_139452807	6	139452807	-0.5087	6.5979	7.4503	4.2115	0.0814	G
pKWmEB	chr6.S_139452807	6	139452807	-0.7517	12.3375	13.3197	17.622	0.0824	G
ISIS EM-BLASSO	chr6.S_139452807	6	139452807	-0.5285	7.887	8.7761	7.0543	0.0814	G
ISIS EM-BLASSO	chr7.S_119533072	7	119533072	-0.4725	6.6849	7.54	6.4002	0.0988	G
FASTmrEMMA	chr7.S_123598887	7	123598887	-0.4423	4.0324	4.7856	2.8693	0.3924	T
pLARmEB	chr7.S_157011434	7	157011434	-0.3263	7.9411	8.8316	4.0049	0.3081	N
FASTmrEMMA	chr8.S_1372639	8	1372639	-0.6229	3.1757	3.882	3.0827	0.1744	T
FASTmrMLM	chr8.S_138483612	8	138483612	-0.1966	3.6603	4.3943	2.2571	0.3198	C
pLARmEB	chr8.S_138483612	8	138483612	-0.2075	3.7213	4.4586	1.6202	0.3198	C
ISIS EM-BLASSO	chr8.S_15550300	8	15550300	0.2928	4.8678	5.6585	4.0015	0.2297	G
ISIS EM-BLASSO	chr8.S_167455082	8	167455082	-0.2907	6.5064	7.356	5.1904	0.3459	G
mrMLM	chr8.S_171038979	8	171038979	-0.2126	5.1538	5.956032	2.7976	0.4471	A
FASTmrEMMA	chr8.S_171302499	8	171302499	-1.026	7.5057	8.3846	6.2529	0.1105	T
FASTmrEMMA	chr8.S_174424485	8	174424485	0.5713	5.8633	6.6917	4.6963	0.4244	A
ISIS EM-BLASSO	chr8.S_36484612	8	36484612	-0.4561	4.3144	5.081	2.6514	0.0523	G
FASTmrEMMA	chr8.S_72977473	8	72977473	0.5549	4.1818	4.9421	4.2115	0.311	T
FASTmrMLM	chr9.S_127505701	9	127505701	0.2926	7.0861	7.9531	5.1424	0.3547	G
pKWmEB	chr9.S_127505701	9	127505701	0.2104	14.9932	15.7891	3.546	0.3529	G
FASTmrEMMA	chr9.S_129983704	9	129983704	1.0217	4.1711	4.931	4.4142	0.0988	T
FASTmrMLM	chr9.S_147488120	9	147488120	0.238	4.9088	5.7012	2.7727	0.2355	G
pKWmEB	chr9.S_147488120	9	147488120	0.3283	5.1376	5.9392	6.4095	0.2324	G
pLARmEB	chr9.S_20432625	9	20432625	0.4357	6.2881	7.1307	2.1962	0.0756	A
FASTmrEMMA	chr9.S_20432625	9	20432625	0.9308	7.2326	8.1039	7.8545	0.1744	C
pLARmEB	chr9.S_6675117	9	6675117	-0.3474	4.3317	5.0991	3.0983	0.1424	C
FASTmrEMMA	chr9.S_88730190	9	88730190	0.5535	3.7107	4.4475	3.1679	0.2297	G
