# Supplementary material for: High-Throughput Phenotyping Accelerates the Dissection of the Phenotypic Variation and Genetic Architecture of Shank Vascular Bundles in Maize (Zea mays L.)
Source: Plants (Basel). 2022 May 18;11(10):1339. doi: 10.3390/plants11101339 (PMC9145235; doi:10.3390/plants11101339)
Supplement: Supplementary file 1 [file plants-11-01339-s001.zip › Supplemental Table S4/╜ß╣√_30/SZ_P_Final result.csv]

Method	RS#	Chromosome	Marker Position (bp)	QTN effect	LOD score	'-log10(P)'	r2 (%)	MAF	Genotype for code 1	Var_Error	Var_phen (total)
pLARmEB	chr1.S_183305037	1	183305037	1.1496	4.3869	5.1568	2.2777	0.061	G
FASTmrMLM	chr1.S_227007981	1	227007981	0.617	6.4286	7.2757	2.7271	0.4767	G	3.4338	13.8938
pKWmEB	chr1.S_227007981	1	227007981	0.6717	6.6273	7.4806	4.6306	0.4706	G
pKWmEB	chr1.S_248312382	1	248312382	0.9037	3.0519	3.7505	4.4231	0.1647	T
mrMLM	chr1.S_294644987	1	294644987	0.7871	4.7786	5.565628	4.1578	0.3471	T
FASTmrMLM	chr1.S_296204049	1	296204049	0.8349	4.5184	5.2942	2.6559	0.1541	A
pLARmEB	chr1.S_296204049	1	296204049	1.1669	9.5707	10.4998	5.188	0.1541	A
pKWmEB	chr1.S_296204049	1	296204049	0.8644	3.4898	4.2145	3.3942	0.1559	A	4.2566	13.8409
mrMLM	chr1.S_3272107	1	3272107	-0.6939	3.7821	4.522593	2.3072	0.1882	T	2.5103	13.8938
FASTmrEMMA	chr1.S_9048492	1	9048492	1.6736	4.073	4.8282	3.0684	0.2297	A	6.3747	13.8938
pLARmEB	chr1.S_94136695	1	94136695	0.7558	5.0817	5.8811	4.1117	0.4593	T	3.3571	13.8938
mrMLM	chr10.S_118146098	10	118146098	-1.3041	9.4693	10.396228	7.9882	0.1647	G
FASTmrMLM	chr10.S_6134989	10	6134989	-0.7153	3.9187	4.6662	1.5787	0.1308	T
FASTmrEMMA	chr10.S_6134989	10	6134989	-2.7232	6.1438	6.9816	5.836	0.1308	T
pKWmEB	chr10.S_6134989	10	6134989	-0.7564	4.3561	5.1246	2.5369	0.1206	T
ISIS EM-BLASSO	chr10.S_6134989	10	6134989	-0.9094	3.7782	4.5185	2.552	0.1308	T
FASTmrMLM	chr2.S_131350213	2	131350213	1.3607	4.7971	5.5849	3.4597	0.061	G
FASTmrMLM	chr2.S_186788799	2	186788799	0.5169	3.1418	3.846	1.2987	0.1715	G
pKWmEB	chr2.S_186788799	2	186788799	0.5538	3.8735	4.6187	2.7592	0.1735	G
ISIS EM-BLASSO	chr2.S_186788799	2	186788799	1.0824	5.8001	6.6262	5.6946	0.1715	G	4.423	13.8938
ISIS EM-BLASSO	chr2.S_192121258	2	192121258	1.1934	6.6424	7.4962	4.75	0.1192	C
ISIS EM-BLASSO	chr2.S_194043053	2	194043053	0.8129	7.4178	8.2942	4.6112	0.3837	G
mrMLM	chr2.S_21601455	2	21601455	1.0048	6.1251	6.96233	4.6439	0.1618	A
pKWmEB	chr2.S_41299428	2	41299428	-0.9072	4.1007	4.8572	4.0335	0.1735	C
mrMLM	chr2.S_66628956	2	66628956	1.5706	12.813	13.803099	6.5595	0.1	C
pLARmEB	chr2.S_66628956	2	66628956	0.8753	5.3065	6.1146	2.0666	0.1047	C
pKWmEB	chr2.S_66628956	2	66628956	1.0577	5.2804	6.0875	3.6836	0.1	C
mrMLM	chr3.S_11029493	3	11029493	-1.1314	9.1843	10.104881	7.6629	0.2647	C
pLARmEB	chr3.S_179545291	3	179545291	0.5148	4.4079	5.1788	1.8414	0.3634	A
FASTmrMLM	chr3.S_219781957	3	219781957	0.6	4.6423	5.4235	2.2544	0.314	C
pLARmEB	chr3.S_219781957	3	219781957	0.8481	8.2972	9.1967	4.5042	0.314	C
pKWmEB	chr3.S_219781957	3	219781957	0.701	6.0123	6.8457	4.2465	0.3176	C
mrMLM	chr3.S_219781957	3	219781957	1.1527	8.3066	9.206372	4.5274	0.1324	G
pLARmEB	chr3.S_219781957	3	219781957	1.1321	7.9519	8.8427	4.4304	0.1366	G
ISIS EM-BLASSO	chr3.S_219781957	3	219781957	1.4124	8.9316	9.8464	6.8957	0.1366	G
mrMLM	chr3.S_220313061	3	220313061	1.3148	10.6362	11.587329	10.3491	0.2618	T
pLARmEB	chr3.S_3375801	3	3375801	-1.2484	6.0303	6.8644	3.7855	0.0843	T
pLARmEB	chr3.S_5595166	3	5595166	1.2063	9.1387	10.0582	4.4901	0.1221	A
pLARmEB	chr3.S_95064296	3	95064296	-0.8132	4.067	4.8219	2.5194	0.157	A
mrMLM	chr4.S_178757916	4	178757916	0.589	3.1092	3.811374	1.9021	0.25	A
FASTmrMLM	chr4.S_178757916	4	178757916	0.5848	3.8052	4.5469	1.902	0.2529	A
pKWmEB	chr4.S_178757916	4	178757916	0.7237	3.4173	4.1379	3.7957	0.25	A
FASTmrMLM	chr5.S_193454396	5	193454396	0.4452	3.3695	4.0873	1.4196	0.4971	C
FASTmrEMMA	chr5.S_193454396	5	193454396	1.7637	5.1745	5.9775	5.1738	0.4971	C
pKWmEB	chr5.S_193454396	5	193454396	0.6541	5.8273	6.6544	3.7683	0.4971	C
pKWmEB	chr5.S_201595103	5	201595103	-0.8759	4.6318	6.4126	3.4248	0.1715	C
FASTmrMLM	chr5.S_201595103	5	201595103	-0.7145	4.6199	6.4002	2.1165	0.1512	A
FASTmrMLM	chr5.S_203652093	5	203652093	-1.6046	8.4928	9.3972	7.2838	0.0814	G
pLARmEB	chr5.S_203652093	5	203652093	-1.7513	7.7435	8.6288	8.6767	0.0814	G
pKWmEB	chr5.S_203652093	5	203652093	-1.2475	5.2012	6.0053	5.4807	0.0824	G
ISIS EM-BLASSO	chr5.S_203652093	5	203652093	-1.0962	3.5144	4.2405	3.3992	0.0814	G
ISIS EM-BLASSO	chr5.S_76681843	5	76681843	-1.3657	8.5963	9.5032	7.9331	0.1453	G
mrMLM	chr6.S_139394810	6	139394810	-1.0763	6.2479	7.089176	4.7346	0.1735	A
mrMLM	chr6.S_139394810	6	139394810	1.22	7.4492	8.326503	6.9904	0.2	G
FASTmrEMMA	chr6.S_147315550	6	147315550	1.2183	3.2294	3.9389	2.4092	0.4651	C
ISIS EM-BLASSO	chr6.S_25581860	6	25581860	0.5911	4.7091	5.4932	2.5131	0.4738	G
mrMLM	chr7.S_13613318	7	13613318	-1.0878	4.9552	5.749518	2.8337	0.0912	A
mrMLM	chr7.S_155038797	7	155038797	-0.5749	4.8578	5.648128	2.3191	0.4441	A
FASTmrMLM	chr7.S_157011434	7	157011434	-0.9594	9.5506	10.4793	6.019	0.3081	N
pKWmEB	chr7.S_157011434	7	157011434	-0.8408	7.1376	8.0061	5.2399	0.3088	G
ISIS EM-BLASSO	chr7.S_157011434	7	157011434	-0.9183	6.3123	7.1557	5.5151	0.3081	N
ISIS EM-BLASSO	chr8.S_12790436	8	12790436	-0.98	5.1523	5.9545	2.8413	0.1163	A
FASTmrMLM	chr8.S_12790436	8	12790436	-0.6533	5.6423	6.4628	2.7907	0.343	A
pLARmEB	chr8.S_12790436	8	12790436	-0.5652	4.6012	5.3806	2.0891	0.343	A
pKWmEB	chr8.S_12790436	8	12790436	-0.7567	6.5935	7.4458	4.406	0.3412	A
FASTmrEMMA	chr8.S_20671058	8	20671058	2.4152	5.8506	6.6786	7.2446	0.2297	G
mrMLM	chr8.S_20671058	8	20671058	-0.8091	4.8887	5.980302	4.4419	0.3441	G
mrMLM	chr9.S_112104503	9	112104503	-0.6282	5.4235	6.236033	2.7817	0.4765	G
FASTmrEMMA	chr9.S_112104503	9	112104503	3.2189	4.9764	5.7715	4.9078	0.0988	T
ISIS EM-BLASSO	chr9.S_112104503	9	112104503	1.428	5.62	6.4397	2.9113	0.0988	T
FASTmrEMMA	chr9.S_129983704	9	129983704	1.9888	4.7281	5.913	4.581	0.2297	G
mrMLM	chr9.S_129983704	9	129983704	1.129	7.1112	7.978959	5.0708	0.1706	C
FASTmrMLM	chr9.S_16770430	9	16770430	1.1077	7.2346	8.1059	5.9645	0.1686	T
pKWmEB	chr9.S_16770430	9	16770430	1.3069	8.5776	9.484	9.5555	0.1706	T
pLARmEB	chr9.S_20432625	9	20432625	0.5893	14.5416	15.3184	1.9312	0.2936	G
FASTmrMLM	chr9.S_20432625	9	20432625	1.4717	7.1907	8.0607	4.3569	0.0756	A
pLARmEB	chr9.S_20432625	9	20432625	1.044	4.5986	5.3779	2.1923	0.0756	A
mrMLM	chr9.S_20432625	9	20432625	0.6418	5.0629	5.961546	2.9187	0.4529	T
