# Supplementary material for: High-Throughput Phenotyping Accelerates the Dissection of the Phenotypic Variation and Genetic Architecture of Shank Vascular Bundles in Maize (Zea mays L.)
Source: Plants (Basel). 2022 May 18;11(10):1339. doi: 10.3390/plants11101339 (PMC9145235; doi:10.3390/plants11101339)
Supplement: Supplementary file 1 [file plants-11-01339-s001.zip › Supplemental Table S4/╜ß╣√_30/SZ_SA_Final result.csv]

Method	RS#	Chromosome	Marker Position (bp)	QTN effect	LOD score	'-log10(P)'	r2 (%)	MAF	Genotype for code 1	Var_Error	Var_phen (total)
FASTmrMLM	chr1.S_180625111	1	180625111	-0.2744	6.9128	7.7748	5.3635	0.2093	C
pLARmEB	chr1.S_180625111	1	180625111	-0.18	4.9428	5.7366	2.3089	0.2093	C	0.202	1.0022
pKWmEB	chr1.S_180625111	1	180625111	-0.2659	8.2622	9.1609	4.6808	0.2118	C	0.2372	0.9993
ISIS EM-BLASSO	chr1.S_180625111	1	180625111	-0.2603	8.495	9.3994	4.8266	0.2093	C	0.1949	1.0022
ISIS EM-BLASSO	chr1.S_192287395	1	192287395	-0.3162	6.5297	7.38	4.4514	0.0959	T
FASTmrMLM	chr1.S_207275910	1	207275910	-0.1457	3.7607	4.5001	2.077	0.3866	N
FASTmrEMMA	chr1.S_207275910	1	207275910	-0.3282	3.0964	3.7977	2.3149	0.3866	N	0.3793	1.0022
ISIS EM-BLASSO	chr1.S_207275910	1	207275910	-0.1012	3.0354	3.7329	1.0024	0.3866	N
pKWmEB	chr1.S_248312382	1	248312382	0.234	6.8234	7.6827	4.4718	0.1647	T
mrMLM	chr1.S_249424327	1	249424327	0.21	3.1535	3.858419	1.5677	0.0912	A	0.1645	1.0022
pLARmEB	chr1.S_258957064	1	258957064	0.1206	3.4661	4.1894	1.4271	0.3953	T
pKWmEB	chr1.S_296204049	1	296204049	0.1867	5.3434	6.1529	3.1521	0.1559	A
pKWmEB	chr1.S_43136421	1	43136421	0.1283	4.1333	4.8914	2.3463	0.35	C
FASTmrMLM	chr1.S_9192346	1	9192346	0.1623	4.4339	5.2059	2.457	0.3401	T	0.2841	1.0022
pKWmEB	chr1.S_9192346	1	9192346	0.152	4.0242	4.777	3.3746	0.3441	T
ISIS EM-BLASSO	chr10.S_111484589	10	111484589	-0.181	4.599	5.3784	1.6781	0.1076	T
mrMLM	chr10.S_13470761	10	13470761	-0.1853	4.8254	5.614384	3.1115	0.3029	C
FASTmrEMMA	chr10.S_1348998	10	1348998	-0.5034	3.9317	4.6799	2.7651	0.1308	T
FASTmrEMMA	chr10.S_142822483	10	142822483	-0.3483	4.3316	5.099	2.3051	0.2558	A
pLARmEB	chr10.S_145277382	10	145277382	0.2228	4.2571	5.021	2.1246	0.1279	G
ISIS EM-BLASSO	chr2.S_177897850	2	177897850	0.1665	6.178	7.017	2.4301	0.3343	T
ISIS EM-BLASSO	chr2.S_177897850	2	177897850	0.1862	4.6149	5.3949	2.3358	0.1715	G
FASTmrEMMA	chr2.S_177946764	2	177946764	-0.5198	5.7826	6.6081	5.4084	0.2878	A
mrMLM	chr2.S_220622348	2	220622348	0.3361	7.0437	7.909502	4.2252	0.1	C
pKWmEB	chr3.S_179545291	3	179545291	0.1302	3.4299	4.1512	3.0372	0.3618	A
mrMLM	chr3.S_195107456	3	195107456	0.1491	3.763	4.502495	2.1683	0.4	C
ISIS EM-BLASSO	chr3.S_196694042	3	196694042	0.2803	3.6126	4.3441	2.0347	0.0669	A
mrMLM	chr3.S_215211210	3	215211210	0.2621	4.3306	5.097943	2.9382	0.1118	G
ISIS EM-BLASSO	chr3.S_219780008	3	219780008	0.2815	8.4019	9.304	3.7985	0.1366	G
mrMLM	chr3.S_60014928	3	60014928	-0.1926	4.5615	5.339213	3.3901	0.3471	G
FASTmrMLM	chr3.S_60014928	3	60014928	-0.2406	7.0858	7.9528	5.29	0.3488	G
pLARmEB	chr3.S_60014928	3	60014928	-0.2862	14.7175	15.7367	7.4835	0.3488	G
pLARmEB	chr4.S_151656365	4	151656365	0.325	7.3075	8.1809	3.1527	0.0785	C
pLARmEB	chr4.S_195728485	4	195728485	0.2933	5.242	6.0477	3.2167	0.0785	G
FASTmrEMMA	chr4.S_224912041	4	224912041	-0.3372	3.6138	4.3454	2.1792	0.2849	C
pKWmEB	chr4.S_236956637	4	236956637	0.1904	3.7723	4.5123	3.0385	0.1382	C
pKWmEB	chr5.S_161081726	5	161081726	0.1885	6.8405	7.7003	4.2686	0.4971	G
pLARmEB	chr5.S_193454396	5	193454396	0.2933	5.3797	6.1906	1.8804	0.0581	C
ISIS EM-BLASSO	chr5.S_193454396	5	193454396	0.1255	6.1038	6.9403	1.5506	0.4738	A
mrMLM	chr5.S_193454396	5	193454396	-0.1956	3.3646	4.082136	1.9589	0.1471	C
FASTmrMLM	chr5.S_193454396	5	193454396	0.3652	6.359	7.2039	4.7423	0.0843	C
pLARmEB	chr5.S_196017988	5	196017988	0.2194	5.0638	5.8625	1.7107	0.0843	C
pKWmEB	chr5.S_201586950	5	201586950	0.2927	5.8105	6.637	4.2728	0.0794	C
ISIS EM-BLASSO	chr5.S_201595103	5	201595103	0.2898	5.7668	6.5918	2.9857	0.0843	C
mrMLM	chr5.S_201595103	5	201595103	0.1613	3.981	4.731622	2.2147	0.2824	C
mrMLM	chr5.S_203804383	5	203804383	-0.172	5.0444	5.842308	2.143	0.2059	G
mrMLM	chr5.S_29621921	5	29621921	0.3314	16.5709	17.615151	10.532	0.3853	G
FASTmrMLM	chr5.S_67509442	5	67509442	-0.1737	3.2188	3.9277	2.3908	0.2587	G
FASTmrMLM	chr5.S_70152315	5	70152315	-0.222	14.0542	14.8084	2.9055	0.1453	G
ISIS EM-BLASSO	chr5.S_70930121	5	70930121	-0.2465	6.9359	7.7985	3.584	0.1453	G
ISIS EM-BLASSO	chr6.S_139450608	6	139450608	-0.1267	3.9033	4.65	1.164	0.2064	A
pLARmEB	chr6.S_139452807	6	139452807	-0.2622	4.8035	5.5916	2.6954	0.0814	G
FASTmrMLM	chr6.S_142311328	6	142311328	0.1945	3.4509	4.1734	1.9384	0.1424	C
pLARmEB	chr6.S_142311328	6	142311328	0.1869	3.8201	4.5626	1.7886	0.1424	C
pKWmEB	chr6.S_142311328	6	142311328	0.187	4.1974	4.9585	2.8538	0.1441	C
ISIS EM-BLASSO	chr6.S_165988554	6	165988554	0.2953	6.7014	7.557	2.0839	0.064	G
mrMLM	chr6.S_25581860	6	25581860	0.138	3.8343	4.577498	1.899	0.4794	G
mrMLM	chr7.S_108254048	7	108254048	-0.155	3.7444	4.482918	1.7113	0.2618	G
FASTmrMLM	chr7.S_123598887	7	123598887	-0.3476	5.6056	6.4248	5.3784	0.0988	G
pKWmEB	chr7.S_123598887	7	123598887	-0.2685	14.3527	15.1211	3.4261	0.1	G
mrMLM	chr7.S_123598887	7	123598887	-0.1929	4.9668	5.761588	3.6014	0.3971	T
FASTmrMLM	chr7.S_123598887	7	123598887	-0.2401	7.5654	8.4459	5.5753	0.3924	T
FASTmrEMMA	chr7.S_123598887	7	123598887	-0.5037	4.8147	5.6032	5.7793	0.3924	T
pLARmEB	chr7.S_123598887	7	123598887	-0.2677	12.8975	13.889	6.9309	0.3924	T
pKWmEB	chr7.S_124951178	7	124951178	-0.1662	5.1308	5.9321	4.6703	0.3971	T
ISIS EM-BLASSO	chr7.S_126448363	7	126448363	-0.1517	5.1274	5.9286	2.2252	0.3924	T
FASTmrEMMA	chr7.S_141903115	7	141903115	0.6895	4.2193	4.9815	3.6576	0.1076	T
mrMLM	chr7.S_157011434	7	157011434	0.3885	6.4464	7.29406	3.9094	0.0706	T
pLARmEB	chr7.S_157011434	7	157011434	-0.1938	10.428	11.375	3.6182	0.4215	A
mrMLM	chr7.S_165301173	7	165301173	-0.1633	6.3897	7.235555	2.419	0.3088	G
ISIS EM-BLASSO	chr7.S_166466754	7	166466754	-0.1844	5.8156	6.6423	3.0822	0.3081	N
FASTmrEMMA	chr7.S_166466754	7	166466754	0.4961	5.6179	6.4376	4.3866	0.2616	C
ISIS EM-BLASSO	chr8.S_12790436	8	12790436	-0.2992	8.2567	9.1552	3.6706	0.1163	A
mrMLM	chr8.S_12790436	8	12790436	0.1878	7.3043	8.177563	3.4397	0.4176	A
pLARmEB	chr8.S_138483612	8	138483612	-0.1835	7.4283	8.305	3.0533	0.3198	C
pKWmEB	chr8.S_138483612	8	138483612	-0.1569	5.2533	6.0594	2.172	0.3176	C
ISIS EM-BLASSO	chr8.S_14844516	8	14844516	-0.1672	4.304	5.0701	0.9936	0.0901	G
mrMLM	chr8.S_161396165	8	161396165	0.2232	4.8899	5.681551	3.61	0.2265	G
FASTmrMLM	chr8.S_15550300	8	15550300	0.3122	8.7509	9.6615	7.0619	0.2297	G
pLARmEB	chr8.S_15550300	8	15550300	0.2671	9.4448	10.3712	5.1715	0.2297	G
pKWmEB	chr8.S_20671058	8	20671058	0.2086	5.4058	6.2177	4.6922	0.2265	G
FASTmrEMMA	chr8.S_20671058	8	20671058	0.5104	6.2833	7.1258	5.7393	0.3517	N
mrMLM	chr8.S_20671058	8	20671058	-0.1891	7.6099	8.491596	3.5548	0.4853	G
FASTmrEMMA	chr8.S_20671058	8	20671058	0.4655	6.65	7.504	4.8409	0.4244	A
FASTmrMLM	chr8.S_4555299	8	4555299	-0.3122	4.7272	5.9121	1.9289	0.0523	G
pKWmEB	chr8.S_8276713	8	8276713	-0.3849	7.5079	8.3868	3.541	0.0529	G
ISIS EM-BLASSO	chr8.S_94799984	8	94799984	0.2271	6.2339	7.0747	4.3408	0.2965	A
pKWmEB	chr8.S_94799984	8	94799984	0.1466	3.5211	4.2475	3.0674	0.2235	T
mrMLM	chr9.S_112248510	9	112248510	-0.175	4.1477	4.906457	2.9371	0.4265	G
ISIS EM-BLASSO	chr9.S_113477269	9	113477269	0.1929	6.0409	6.8753	2.7852	0.2355	C
pLARmEB	chr9.S_125131186	9	125131186	-0.162	5.1676	5.9704	2.1603	0.2558	A
pKWmEB	chr9.S_125131186	9	125131186	-0.1661	5.0427	5.8405	3.043	0.2588	A
FASTmrMLM	chr9.S_129983704	9	129983704	0.4732	9.3459	10.2701	4.4325	0.0988	T
pLARmEB	chr9.S_129983704	9	129983704	0.2567	5.2934	6.101	1.3038	0.0988	T
mrMLM	chr9.S_57011393	9	57011393	-0.1323	3.0286	3.725687	1.6711	0.4059	G
