# Supplementary material for: High-Throughput Phenotyping Accelerates the Dissection of the Phenotypic Variation and Genetic Architecture of Shank Vascular Bundles in Maize (Zea mays L.)
Source: Plants (Basel). 2022 May 18;11(10):1339. doi: 10.3390/plants11101339 (PMC9145235; doi:10.3390/plants11101339)
Supplement: Supplementary file 1 [file plants-11-01339-s001.zip › Supplemental Table S4/╜ß╣√_30/VB_AAVE_Final result.csv]

Method	RS#	Chromosome	Marker Position (bp)	QTN effect	LOD score	'-log10(P)'	r2 (%)	MAF	Genotype for code 1	Var_Error	Var_phen (total)
FASTmrMLM	chr1.S_19236353	1	19236353	-2.75E-05	4.3001	5.066	4.00E-04	0.1308	C
ISIS EM-BLASSO	chr1.S_19236353	1	19236353	-0.0011	4.2733	5.038	0.6419	0.1308	C
FASTmrMLM	chr1.S_212628327	1	212628327	6.94E-05	11.3318	12.2962	0.0023	0.1017	C
pLARmEB	chr1.S_212632634	1	212632634	-4.14E-05	3.6751	4.4099	3.00E-04	0.1453	G
pKWmEB	chr1.S_224370192	1	224370192	2.00E-04	6.4077	7.2541	0.0755	0.1471	G
ISIS EM-BLASSO	chr1.S_224370192	1	224370192	-0.0022	6.5447	7.3955	2.2129	0.1017	C
FASTmrMLM	chr1.S_232844404	1	232844404	-4.00E-04	12.9176	13.9094	0.0579	0.0872	A
pLARmEB	chr1.S_232844404	1	232844404	-4.00E-04	4.4169	5.1882	0.0217	0.0872	A
FASTmrMLM	chr1.S_270245171	1	270245171	-5.00E-04	30.8822	32.0586	0.1062	0.0698	G
pLARmEB	chr1.S_270245171	1	270245171	-7.00E-04	20.6654	21.7564	0.0532	0.0698	G
FASTmrMLM	chr1.S_277600695	1	277600695	-2.00E-04	8.7299	9.64	0.0277	0.4273	C
FASTmrMLM	chr1.S_281635731	1	281635731	-2.00E-04	10.0815	11.0215	0.0163	0.0727	G
FASTmrMLM	chr1.S_283206836	1	283206836	1.00E-04	15.8528	16.8877	0.0141	0.2151	A
FASTmrMLM	chr1.S_283309568	1	283309568	1.00E-04	5.0621	5.8607	0.0089	0.186	T
pLARmEB	chr1.S_286400191	1	286400191	3.00E-04	4.4046	5.1753	0.017	0.093	A
pKWmEB	chr1.S_290820481	1	290820481	-1.00E-04	3.1194	3.8222	0.0677	0.0647	C
FASTmrMLM	chr1.S_293268897	1	293268897	-4.00E-04	7.0562	7.9224	0.1633	0.2384	C
pLARmEB	chr1.S_294494118	1	294494118	-7.00E-04	13.9281	14.6761	0.0879	0.1308	T
pKWmEB	chr1.S_294494118	1	294494118	-8.00E-04	6.5937	7.446	0.4282	0.1324	T
FASTmrMLM	chr1.S_296960013	1	296960013	-4.00E-04	6.0615	6.8966	0.116	0.1192	G
pKWmEB	chr1.S_296960013	1	296960013	-7.00E-04	6.5117	7.3614	0.2305	0.1559	C
pKWmEB	chr1.S_297975670	1	297975670	-4.00E-04	5.5502	6.3674	2.0041	0.1353	C	4.27E-06	8.58E-05
pLARmEB	chr1.S_297975670	1	297975670	-6.00E-04	7.4487	8.326	0.0486	0.1047	C
pLARmEB	chr1.S_297976355	1	297976355	-2.00E-04	3.3124	4.0269	0.0079	0.3924	C
FASTmrMLM	chr1.S_30539687	1	30539687	2.00E-04	11.8052	12.7781	0.0289	0.1076	G
FASTmrMLM	chr1.S_3194281	1	3194281	-0.0021	38.1655	39.387	1.9325	0.093	C	0	1.00E-04
pLARmEB	chr1.S_3194281	1	3194281	-0.0021	20.2442	21.3308	0.5086	0.093	C	0	1.00E-04
pKWmEB	chr1.S_3194281	1	3194281	-2.60E-03	34.4077	35.6071	6.5469	0.0941	C
ISIS EM-BLASSO	chr1.S_3194281	1	3194281	-0.0029	9.2832	10.206	3.4992	0.093	C	0	1.00E-04
pKWmEB	chr1.S_32023065	1	32023065	6.00E-04	9.4035	10.329	2.4393	0.0941	A
pLARmEB	chr1.S_32023065	1	32023065	-2.00E-04	13.5502	14.2782	0.0145	0.3227	T
FASTmrMLM	chr1.S_3355062	1	3355062	-4.00E-04	6.5388	7.3894	0.083	0.1337	G
pLARmEB	chr1.S_33880759	1	33880759	-6.59E-05	3.3777	4.096	5.00E-04	0.0901	T
FASTmrMLM	chr1.S_51007067	1	51007067	-7.00E-04	5.4031	6.2149	0.2308	0.1657	C
pLARmEB	chr1.S_51362119	1	51362119	7.00E-04	4.1559	4.915	0.0683	0.0959	T
FASTmrMLM	chr1.S_53152592	1	53152592	-3.00E-04	3.7807	4.5211	0.0881	0.3227	T
pLARmEB	chr1.S_6194262	1	6194262	-1.00E-04	3.0699	3.7696	0.0028	0.1047	T
pKWmEB	chr1.S_65894891	1	65894891	-5.00E-04	3.8487	4.5926	0.0307	0.1059	C
FASTmrMLM	chr1.S_7601972	1	7601972	1.00E-04	4.5627	5.3405	0.0186	0.3401	A
FASTmrMLM	chr1.S_7688558	1	7688558	-1.00E-04	3.0414	3.7393	0.0112	0.3198	C
FASTmrMLM	chr1.S_95105722	1	95105722	-2.00E-04	5.1128	5.9134	0.0093	0.0727	C
pKWmEB	chr1.S_95105722	1	95105722	-1.00E-03	8.7562	9.6669	1.4103	0.1059	C
FASTmrMLM	chr10.S_1348998	10	1348998	7.00E-04	18.6514	19.7207	0.3391	0.1715	C
pLARmEB	chr10.S_1348998	10	1348998	9.00E-04	6.8811	7.7421	0.1594	0.1715	C
FASTmrMLM	chr10.S_136710398	10	136710398	-3.00E-04	3.3581	4.0753	0.0173	0.0552	G
FASTmrMLM	chr10.S_138663190	10	138663190	3.00E-04	18.3382	19.4039	0.0469	0.1541	A
pKWmEB	chr10.S_138663190	10	138663190	3.00E-04	13.6317	14.3642	0.3013	0.0882	G
ISIS EM-BLASSO	chr10.S_139122371	10	139122371	-0.0013	3.8524	4.5965	0.8921	0.1221	C
FASTmrMLM	chr10.S_144616899	10	144616899	-7.00E-04	26.9037	28.0507	0.3573	0.1453	G
pLARmEB	chr10.S_144616899	10	144616899	-6.00E-04	7.1766	8.0462	0.0689	0.1453	G
pKWmEB	chr10.S_144616899	10	144616899	-1.00E-03	9.3796	10.3046	2.906	0.1471	G
FASTmrMLM	chr10.S_145939839	10	145939839	-3.00E-04	23.0873	24.2018	0.0242	0.061	G
pLARmEB	chr10.S_145939839	10	145939839	-3.00E-04	9.1462	10.0659	0.009	0.061	G
pKWmEB	chr10.S_1725020	10	1725020	-7.00E-04	11.9745	12.9504	2.0711	0.0882	A
FASTmrMLM	chr10.S_9908733	10	9908733	-0.0011	16.7412	17.7876	0.5662	0.0872	G
pKWmEB	chr10.S_9908733	10	9908733	-1.30E-03	7.4436	8.3207	4.058	0.0882	G
FASTmrMLM	chr2.S_104982912	2	104982912	3.00E-04	13.6498	14.6532	0.029	0.0901	G
pKWmEB	chr2.S_188064213	2	188064213	3.00E-04	7.9819	8.8734	0.8223	0.0853	A
FASTmrMLM	chr2.S_188064213	2	188064213	-3.00E-04	16.0863	17.1243	0.0718	0.1163	G
FASTmrMLM	chr2.S_193645263	2	193645263	-3.00E-04	12.3013	13.2829	0.0483	0.1047	A
ISIS EM-BLASSO	chr2.S_193645263	2	193645263	-0.0012	7.47	8.3479	1.3608	0.2762	C
FASTmrMLM	chr2.S_199547810	2	199547810	3.00E-04	5.9372	6.7681	0.0227	0.0698	A
ISIS EM-BLASSO	chr2.S_199547810	2	199547810	0.0011	13.7377	14.4759	0.3983	0.0756	G
FASTmrMLM	chr2.S_220496332	2	220496332	2.00E-04	6.9308	7.7933	0.0328	0.4738	G
pKWmEB	chr2.S_220496332	2	220496332	-1.10E-03	29.5411	30.708	1.5741	0.2059	G
pLARmEB	chr2.S_235802970	2	235802970	-5.00E-04	17.8767	18.937	0.0562	0.2209	T
FASTmrMLM	chr2.S_235802970	2	235802970	-4.00E-04	7.186	8.0559	0.0121	0.064	G
FASTmrMLM	chr2.S_24257481	2	24257481	2.00E-04	6.624	7.4772	0.0052	0.061	C
pKWmEB	chr2.S_24257481	2	24257481	-5.00E-04	6.6345	7.488	2.1442	0.2647	C
FASTmrMLM	chr2.S_36449040	2	36449040	-6.00E-04	8.7424	9.6528	0.2404	0.1483	A
pKWmEB	chr2.S_36449040	2	36449040	-1.30E-03	15.8155	16.8499	1.434	0.15	A
FASTmrMLM	chr2.S_40003501	2	40003501	-1.00E-04	16.6003	17.6449	0.0137	0.4535	A
pLARmEB	chr2.S_40003501	2	40003501	-8.00E-04	16.1807	17.2199	0.0661	0.1076	T
pLARmEB	chr2.S_4834396	2	4834396	-3.00E-04	6.5683	7.4198	0.0105	0.1715	T
FASTmrMLM	chr2.S_4834396	2	4834396	-0.001	20.5256	21.6151	0.7077	0.1599	C
FASTmrMLM	chr2.S_49016282	2	49016282	3.00E-04	13.5629	14.5649	0.0757	0.1424	A
pKWmEB	chr2.S_49016282	2	49016282	5.00E-04	5.4721	6.2864	0.0883	0.1382	A
FASTmrMLM	chr3.S_11652505	3	11652505	-7.00E-04	24.2882	25.4135	0.2682	0.1366	T
pKWmEB	chr3.S_11652505	3	11652505	9.00E-04	14.0147	15.0236	1.0597	0.1971	G
FASTmrMLM	chr3.S_175706146	3	175706146	-6.00E-04	23.1183	24.2331	0.113	0.0669	C
pLARmEB	chr3.S_175706146	3	175706146	-9.00E-04	9.9554	10.8927	0.0782	0.0669	C
pLARmEB	chr3.S_180198444	3	180198444	-1.00E-04	3.7251	4.4626	0.0033	0.1831	A
pKWmEB	chr3.S_19483845	3	19483845	-3.00E-04	7.106	7.9736	0.0153	0.1324	A
ISIS EM-BLASSO	chr3.S_19483845	3	19483845	-0.0011	13.7264	14.464	0.7032	0.1308	A
FASTmrMLM	chr3.S_2067650	3	2067650	3.00E-04	16.7384	17.7848	0.1258	0.3314	C
pLARmEB	chr3.S_2067650	3	2067650	7.00E-04	11.9908	12.967	0.2209	0.0872	T
FASTmrMLM	chr4.S_1220443	4	1220443	-6.00E-04	16.5959	17.6405	0.1643	0.0988	G
pKWmEB	chr4.S_1220443	4	1220443	-7.00E-04	13.5833	14.3132	0.9658	0.1	G
FASTmrMLM	chr4.S_1255471	4	1255471	2.00E-04	11.1159	12.0762	0.0689	0.4884	G
FASTmrMLM	chr4.S_188213127	4	188213127	-3.00E-04	3.6532	4.3869	0.0969	0.3052	G
FASTmrMLM	chr4.S_189814334	4	189814334	5.00E-04	11.7256	12.6971	0.1459	0.0901	C
FASTmrMLM	chr4.S_192219130	4	192219130	-5.00E-04	19.2487	20.3246	0.3182	0.3605	T
pKWmEB	chr4.S_192219130	4	192219130	-7.00E-04	9.2445	10.1664	1.9934	0.3647	T
FASTmrMLM	chr4.S_197774925	4	197774925	6.00E-04	21.0836	22.1788	0.1591	0.1308	C
pLARmEB	chr4.S_197774925	4	197774925	6.00E-04	5.7693	6.5944	0.0448	0.1308	C
pKWmEB	chr4.S_207859983	4	207859983	2.00E-04	3.468	4.1915	0.1543	0.4294	C
pLARmEB	chr4.S_224880188	4	224880188	-2.00E-04	5.9071	6.737	0.005	0.1047	N
FASTmrMLM	chr4.S_234618676	4	234618676	-3.00E-04	4.1644	4.924	0.0701	0.3459	C
FASTmrMLM	chr4.S_2595268	4	2595268	-2.00E-04	9.3364	10.2604	0.0096	0.093	G
pLARmEB	chr4.S_89151252	4	89151252	-5.00E-04	5.4636	6.2776	0.0303	0.0959	A
pKWmEB	chr4.S_89151252	4	89151252	-4.00E-04	8.1355	9.031	0.2991	0.0971	A
FASTmrMLM	chr5.S_13726647	5	13726647	-8.00E-04	4.9631	5.7577	0.6035	0.3692	A
pLARmEB	chr5.S_13726647	5	13726647	-8.00E-04	9.028	9.945	0.1628	0.3692	A
ISIS EM-BLASSO	chr5.S_13726647	5	13726647	-0.0014	3.5037	4.2292	2.0042	0.3692	A
FASTmrMLM	chr5.S_13726648	5	13726648	-8.00E-04	9.0951	10.0137	0.413	0.1134	G
pKWmEB	chr5.S_13726648	5	13726648	-7.00E-04	14.5184	15.2942	0.4589	0.1088	G
FASTmrMLM	chr5.S_13726652	5	13726652	3.00E-04	13.9793	14.7298	0.0289	0.0698	C
pKWmEB	chr5.S_13726652	5	13726652	4.00E-04	8.362	9.2631	0.517	0.0647	C
pLARmEB	chr5.S_147980633	5	147980633	-2.00E-04	4.7617	5.548	0.0082	0.157	G
pLARmEB	chr5.S_147981154	5	147981154	-2.00E-04	4.5274	5.3036	0.0061	0.1715	C
FASTmrMLM	chr5.S_148137727	5	148137727	-7.72E-05	5.919	6.7493	0.0063	0.3488	T
FASTmrMLM	chr5.S_16320604	5	16320604	-2.00E-04	14.38	15.3944	0.0341	0.1599	T
pLARmEB	chr5.S_16320604	5	16320604	-2.00E-04	5.1937	5.9975	0.0056	0.1017	G
pLARmEB	chr5.S_182090189	5	182090189	-1.00E-04	3.4126	4.1329	0.0018	0.0959	C
FASTmrMLM	chr5.S_184287963	5	184287963	2.00E-04	5.823	6.6499	0.0319	0.093	N
FASTmrMLM	chr5.S_208159839	5	208159839	-1.00E-04	7.7495	8.6349	0.0043	0.0727	A
FASTmrMLM	chr5.S_208159845	5	208159845	-9.74E-05	7.2439	8.1155	0.0028	0.0698	T
FASTmrMLM	chr5.S_2141989	5	2141989	1.00E-04	11.7372	12.7089	0.0057	0.1076	T
FASTmrMLM	chr5.S_2582690	5	2582690	-2.00E-04	3.2983	4.012	0.019	0.2209	T
pLARmEB	chr5.S_3535356	5	3535356	-9.00E-04	10.5356	11.4847	0.1765	0.2645	T
pKWmEB	chr5.S_3535356	5	3535356	-9.00E-04	11.3247	12.2889	0.3705	0.0882	C
pKWmEB	chr5.S_58204931	5	58204931	-1.30E-03	17.3358	18.3896	2.7974	0.1588	C
ISIS EM-BLASSO	chr5.S_58204931	5	58204931	-0.0012	3.8519	4.596	1.068	0.157	C
FASTmrMLM	chr5.S_61795408	5	61795408	-2.00E-04	20.859	21.952	0.0194	0.1919	G
pKWmEB	chr5.S_61795408	5	61795408	-6.00E-04	6.5328	7.3832	0.3913	0.1941	G
pLARmEB	chr5.S_64770905	5	64770905	-6.18E-05	9.5313	10.4596	8.00E-04	0.1773	T
pLARmEB	chr5.S_74453988	5	74453988	-0.0013	10.227	11.1699	0.1701	0.0785	C
pKWmEB	chr5.S_74453988	5	74453988	-7.00E-04	4.4456	5.2182	0.3109	0.0794	C
pLARmEB	chr5.S_76681843	5	76681843	-3.00E-04	3.1434	3.8477	0.0118	0.0901	N
pKWmEB	chr5.S_76681843	5	76681843	-6.00E-04	6.7067	7.5625	1.3296	0.0882	A
pKWmEB	chr6.S_118791867	6	118791867	-1.00E-04	3.2374	3.9474	4.0898	0.0824	G
pKWmEB	chr6.S_118806310	6	118806310	-3.00E-04	4.6873	5.4705	4.4579	0.0853	C
FASTmrMLM	chr6.S_138749422	6	138749422	-5.00E-04	18.061	19.1235	0.2407	0.2994	A
ISIS EM-BLASSO	chr6.S_138756991	6	138756991	-0.0016	7.9172	8.8071	1.8795	0.2558	N
FASTmrMLM	chr6.S_149476656	6	149476656	-5.92E-05	3.9902	4.7413	0.0033	0.2791	T
pLARmEB	chr6.S_153875530	6	153875530	-3.00E-04	9.8189	10.7534	0.0102	0.0756	A
pLARmEB	chr6.S_155402748	6	155402748	-2.00E-04	3.5808	4.3105	0.0118	0.2791	T
pLARmEB	chr6.S_155458383	6	155458383	-2.00E-04	3.1652	3.8708	0.0086	0.1163	T
FASTmrMLM	chr6.S_155625741	6	155625741	-4.00E-04	3.2087	3.917	0.0928	0.093	T
pLARmEB	chr6.S_159223784	6	159223784	-6.00E-04	5.6676	6.4891	0.0399	0.1395	T
pKWmEB	chr6.S_159223784	6	159223784	-5.00E-04	3.3279	4.0433	0.4328	0.1353	T
pKWmEB	chr6.S_159383064	6	159383064	5.00E-04	12.5352	13.5207	0.8664	0.2912	T
ISIS EM-BLASSO	chr6.S_159383064	6	159383064	0.0015	11.1902	12.1519	1.9029	0.2936	T
FASTmrMLM	chr6.S_159400819	6	159400819	-1.00E-04	3.9907	4.7418	0.0141	0.2267	A
FASTmrMLM	chr6.S_161116244	6	161116244	9.89E-05	4.6362	5.4172	0.0107	0.4419	A
pLARmEB	chr6.S_161116244	6	161116244	2.00E-04	7.1519	8.0208	0.0156	0.4419	A
FASTmrMLM	chr6.S_161242911	6	161242911	1.00E-04	11.3546	12.3194	0.021	0.3837	G
ISIS EM-BLASSO	chr6.S_161242911	6	161242911	7.00E-04	3.7875	4.5283	0.5078	0.3837	G
FASTmrMLM	chr6.S_161348980	6	161348980	2.00E-04	8.2968	9.1963	0.0333	0.3256	T
FASTmrMLM	chr6.S_161711958	6	161711958	4.84E-05	16.9296	17.9784	0.0011	0.0901	G
FASTmrMLM	chr6.S_6618676	6	6618676	3.00E-04	24.265	25.3901	0.0657	0.1221	C
pLARmEB	chr6.S_6618676	6	6618676	0.0011	6.3391	7.1833	0.1879	0.1221	C
pKWmEB	chr6.S_6618676	6	6618676	7.00E-04	6.1253	6.9625	1.246	0.1176	C
ISIS EM-BLASSO	chr6.S_6618676	6	6618676	-0.0017	5.4398	6.2529	0.8951	0.0698	A
ISIS EM-BLASSO	chr7.S_111409232	7	111409232	5.00E-04	3.1626	3.8681	0.3007	0.343	A
pKWmEB	chr7.S_12986981	7	12986981	-3.00E-04	5.7242	6.5477	0.1889	0.0529	C
ISIS EM-BLASSO	chr7.S_12986981	7	12986981	-0.0022	3.7282	4.4659	1.0833	0.0523	C
FASTmrMLM	chr7.S_13352089	7	13352089	-8.00E-04	13.0772	14.0716	0.2739	0.0959	G
FASTmrMLM	chr7.S_138684002	7	138684002	-4.00E-04	9.7242	10.6567	0.1445	0.2965	A
pKWmEB	chr7.S_161922222	7	161922222	5.37E-05	4.1289	4.8868	0.0761	0.2382	G
FASTmrMLM	chr7.S_161961011	7	161961011	3.00E-04	7.8423	8.7302	0.0647	0.1279	G
pKWmEB	chr7.S_161961011	7	161961011	5.00E-04	3.5354	4.2626	1.5942	0.1294	G
pKWmEB	chr7.S_166554394	7	166554394	1.00E-04	3.3493	4.0659	0.8489	0.4176	A
pLARmEB	chr7.S_166565066	7	166565066	-6.00E-04	11.8108	12.7838	0.0643	0.1453	G
pLARmEB	chr7.S_5134726	7	5134726	-4.00E-04	3.6265	4.3587	0.0117	0.0581	A
FASTmrMLM	chr8.S_131179631	8	131179631	-1.00E-04	11.8736	12.8477	0.0191	0.4942	C
pKWmEB	chr8.S_148314932	8	148314932	-4.00E-04	4.9233	5.7163	0.0257	0.3618	C
ISIS EM-BLASSO	chr8.S_148314932	8	148314932	-0.0018	9.2504	10.1725	3.583	0.3576	C
FASTmrMLM	chr8.S_148315288	8	148315288	-4.61E-05	6.0089	6.8422	0.0021	0.3547	C
FASTmrMLM	chr8.S_150314655	8	150314655	6.06E-05	8.4429	9.346	0.0028	0.2209	A
FASTmrMLM	chr8.S_154533172	8	154533172	-9.00E-04	14.971	15.9938	0.4974	0.1047	N
FASTmrMLM	chr8.S_156118404	8	156118404	-2.00E-04	16.4451	17.4877	0.0128	0.0901	C
FASTmrMLM	chr8.S_156436697	8	156436697	-3.00E-04	7.1668	8.0362	0.0449	0.1279	A
FASTmrMLM	chr8.S_36484612	8	36484612	-3.00E-04	6.4276	7.2747	0.0777	0.2674	T
pLARmEB	chr8.S_36484612	8	36484612	-8.33E-05	4.8675	5.6582	0.0019	0.2674	T
pKWmEB	chr8.S_36484612	8	36484612	-7.00E-04	7.8284	8.7159	0.5795	0.2706	T
FASTmrMLM	chr8.S_4360505	8	4360505	-0.0017	6.8116	7.6705	0.8206	0.064	G
ISIS EM-BLASSO	chr8.S_4360505	8	4360505	-0.0029	4.2036	4.965	2.4939	0.064	G
pLARmEB	chr8.S_8317980	8	8317980	0.0015	9.8914	10.8274	0.145	0.0523	T
pKWmEB	chr8.S_8317980	8	8317980	1.00E-03	9.8368	10.7716	0.3331	0.0529	T
pKWmEB	chr8.S_97035312	8	97035312	-3.00E-04	8.5627	9.4688	2.1378	0.3029	A
ISIS EM-BLASSO	chr8.S_97035312	8	97035312	-9.00E-04	3.2813	3.9939	0.9183	0.4302	C
FASTmrMLM	chr9.S_128668334	9	128668334	-1.39E-05	20.5897	21.6799	2.00E-04	0.4622	G
pKWmEB	chr9.S_128668334	9	128668334	8.07E-05	11.0095	11.9678	0.0659	0.4618	G
pKWmEB	chr9.S_129187941	9	129187941	-6.00E-04	6.636	7.4896	0.2646	0.4353	C
pLARmEB	chr9.S_129506287	9	129506287	3.00E-04	11.0472	12.0062	0.0214	0.2645	C
pKWmEB	chr9.S_129506287	9	129506287	9.00E-04	14.3271	15.3407	1.3105	0.2618	C
pKWmEB	chr9.S_130521287	9	130521287	9.08E-05	3.2062	3.9143	0.2289	0.0794	C
pKWmEB	chr9.S_139700632	9	139700632	-6.00E-04	7.7685	8.6544	0.7341	0.0912	C
FASTmrMLM	chr9.S_139700632	9	139700632	-7.00E-04	13.4054	14.405	0.4635	0.25	A
pLARmEB	chr9.S_139700632	9	139700632	-8.00E-04	7.9964	8.8883	0.1515	0.25	A
pKWmEB	chr9.S_139700632	9	139700632	-5.00E-04	8.6735	9.5822	0.5028	0.2529	A
ISIS EM-BLASSO	chr9.S_139700632	9	139700632	-0.0023	17.3045	18.3579	4.7269	0.25	A
pLARmEB	chr9.S_153780478	9	153780478	-1.00E-04	4.2068	4.9684	0.0054	0.4244	T
ISIS EM-BLASSO	chr9.S_19984641	9	19984641	9.00E-04	4.1471	4.9058	0.6757	0.1657	G
pLARmEB	chr9.S_20587153	9	20587153	1.00E-04	3.7917	4.5327	0.0022	0.189	G
FASTmrMLM	chr9.S_564051	9	564051	-1.00E-04	4.7146	5.4989	0.009	0.1424	A
pLARmEB	chr9.S_564051	9	564051	-6.25E-05	5.8182	6.645	6.00E-04	0.1424	A
pLARmEB	chr9.S_98758681	9	98758681	-5.00E-04	11.3662	12.3312	0.0481	0.1424	C
FASTmrMLM	chr9.S_98758742	9	98758742	-5.00E-04	4.6338	5.4147	0.129	0.1541	G
pLARmEB	chr9.S_98758742	9	98758742	-1.00E-04	9.6464	10.5772	0.0024	0.1541	G
