# Supplementary material for: High-Throughput Phenotyping Accelerates the Dissection of the Phenotypic Variation and Genetic Architecture of Shank Vascular Bundles in Maize (Zea mays L.)
Source: Plants (Basel). 2022 May 18;11(10):1339. doi: 10.3390/plants11101339 (PMC9145235; doi:10.3390/plants11101339)
Supplement: Supplementary file 1 [file plants-11-01339-s001.zip › Supplemental Table S4/╜ß╣√_30/VB_A_Final result.csv]

Method	RS#	Chromosome	Marker Position (bp)	QTN effect	LOD score	'-log10(P)'	r2 (%)	MAF	Genotype for code 1	Var_Error	Var_phen (total)
FASTmrMLM	chr1.S_177034213	1	177034213	0.8034	5.9691	6.8011	3.5955	0.2791	T
pKWmEB	chr1.S_177034213	1	177034213	0.8144	5.7789	6.6043	5.2195	0.2824	T
FASTmrMLM	chr1.S_177053251	1	177053251	-1.3395	5.1754	5.9785	2.6864	0.0552	T
ISIS EM-BLASSO	chr1.S_177053251	1	177053251	-1.8353	10.1041	11.0445	5.0426	0.0552	T
mrMLM	chr1.S_177526577	1	177526577	-0.9948	3.3621	4.079491	2.6989	0.1118	G
FASTmrMLM	chr1.S_192287395	1	192287395	-1.3675	7.9208	8.8107	5.7034	0.0959	T
pKWmEB	chr1.S_192287395	1	192287395	-1.1434	5.061	5.8596	5.2633	0.0971	T	3.6719	14.3034
FASTmrMLM	chr1.S_200469631	1	200469631	-0.5674	4.9444	5.7383	2.0818	0.407	G
pKWmEB	chr1.S_200469631	1	200469631	-0.6632	6.4718	7.3203	3.2114	0.4059	G
ISIS EM-BLASSO	chr1.S_200469631	1	200469631	-0.3867	3.5782	4.3078	0.9667	0.407	G
ISIS EM-BLASSO	chr1.S_229478167	1	229478167	0.8415	4.298	5.0638	2.562	0.1628	T
FASTmrEMMA	chr1.S_246540425	1	246540425	-1.4719	3.4112	4.1315	3.0418	0.2994	T	8.2083	14.6305
mrMLM	chr1.S_56221545	1	56221545	-2.2578	14.645	15.663195	16.1162	0.1412	C	4.3521	14.6305
ISIS EM-BLASSO	chr1.S_56221545	1	56221545	0.7272	6.0988	6.9352	3.2311	0.343	C	3.2018	14.6305
FASTmrMLM	chr1.S_91503591	1	91503591	-0.7573	4.4617	5.235	2.1979	0.1657	G	3.1521	14.6305
pLARmEB	chr10.S_147207680	10	147207680	-0.9549	7.5368	8.4165	3.2994	0.1802	A
mrMLM	chr10.S_1910934	10	1910934	1.0889	4.0619	4.816508	3.6492	0.1618	C
ISIS EM-BLASSO	chr10.S_46801060	10	46801060	0.5447	13.9988	14.7503	1.6724	0.282	C
mrMLM	chr10.S_46801060	10	46801060	1.2377	13.1664	13.872111	2.9958	0.0706	C
FASTmrMLM	chr10.S_89350859	10	89350859	1.0677	6.6937	7.5491	3.3408	0.1017	T
pKWmEB	chr10.S_89350859	10	89350859	0.9496	4.9435	5.7373	5.2586	0.1029	T
pLARmEB	chr2.S_23270174	2	23270174	1.2517	13.6712	14.4058	2.7801	0.061	G
FASTmrEMMA	chr2.S_23270174	2	23270174	-1.5293	13.1712	13.8772	3.5816	0.3634	N
ISIS EM-BLASSO	chr2.S_177897850	2	177897850	1.8267	12.5768	13.563	6.3738	0.0756	G
pLARmEB	chr2.S_177897850	2	177897850	1.2465	6.4008	7.247	5.2766	0.1017	C
FASTmrMLM	chr2.S_21601455	2	21601455	0.5918	3.5501	4.2781	1.5518	0.1599	A
pLARmEB	chr2.S_21601455	2	21601455	0.644	3.7796	4.52	1.8379	0.1599	A	3.7969	14.6305
mrMLM	chr3.S_180505767	3	180505767	-1.1554	6.2094	7.049416	6.3125	0.2676	C
FASTmrMLM	chr3.S_196201440	3	196201440	-0.5685	4.1353	4.8935	2.2077	0.4826	A
pKWmEB	chr3.S_196201440	3	196201440	-0.5401	14.2319	14.9947	2.7731	0.4824	A
ISIS EM-BLASSO	chr3.S_196201440	3	196201440	-0.9685	11.0029	11.9611	6.4078	0.4826	A
pLARmEB	chr3.S_180505767	3	180505767	0.6731	5.5208	6.3369	3.0815	0.4331	C
FASTmrEMMA	chr4.S_131700301	4	131700301	1.7257	4.381	5.1507	4.3683	0.3198	C
FASTmrMLM	chr4.S_207363486	4	207363486	0.8002	6.9456	7.8085	4.2431	0.4419	G
pKWmEB	chr4.S_207363486	4	207363486	0.6945	5.8344	6.6617	6.3631	0.4412	G
pLARmEB	chr4.S_609494	4	609494	-0.701	5.8179	6.6447	2.737	0.2529	C
mrMLM	chr4.S_77610085	4	77610085	0.9613	3.5569	4.285316	2.6846	0.1324	T
mrMLM	chr5.S_111539683	5	111539683	0.6332	4.226	4.988475	2.193	0.4794	C
mrMLM	chr5.S_154464720	5	154464720	1.2019	7.2636	8.135715	6.8312	0.3029	T
pLARmEB	chr5.S_188673774	5	188673774	-1.3292	8.0196	8.9121	7.1372	0.1366	C
ISIS EM-BLASSO	chr5.S_196678617	5	196678617	0.5207	3.8073	4.5491	1.6121	0.2936	G
ISIS EM-BLASSO	chr5.S_201586950	5	201586950	0.6693	5.7281	6.5517	3.02	0.4738	A
FASTmrMLM	chr5.S_201594274	5	201594274	0.7655	7.7673	8.6532	3.9613	0.436	T
FASTmrEMMA	chr5.S_201594274	5	201594274	2.0622	3.5945	4.325	6.9789	0.436	T
pLARmEB	chr5.S_201594274	5	201594274	0.8628	7.8848	8.7738	5.0326	0.436	T
pKWmEB	chr5.S_201594274	5	201594274	1.0067	11.9359	12.9111	5.2104	0.4353	T
ISIS EM-BLASSO	chr5.S_201594274	5	201594274	0.9319	8.8188	9.731	5.8704	0.436	T
FASTmrMLM	chr5.S_201595103	5	201595103	0.831	9.1115	10.0304	4.1064	0.2936	G
FASTmrEMMA	chr5.S_201595103	5	201595103	1.8118	4.2793	5.0443	4.3598	0.2936	G
pLARmEB	chr5.S_201595103	5	201595103	0.6237	4.4747	5.2486	2.3133	0.2936	G
pKWmEB	chr5.S_201595103	5	201595103	0.6675	5.2658	6.0724	3.4363	0.2971	G
pKWmEB	chr5.S_74344340	5	74344340	-0.7475	3.2911	4.0043	2.5878	0.1118	C
mrMLM	chr5.S_91807340	5	91807340	-0.7965	4.2708	5.035373	2.9051	0.2794	C
FASTmrMLM	chr6.S_138873639	6	138873639	-1.3356	5.5967	6.4156	3.882	0.0727	G
ISIS EM-BLASSO	chr6.S_139443659	6	139443659	-1.0024	9.0212	9.9381	4.3571	0.1773	G
pKWmEB	chr6.S_142311328	6	142311328	-1.4292	6.6711	7.5258	6.8185	0.0735	G
mrMLM	chr6.S_142311328	6	142311328	1.3638	8.4401	9.343169	5.2399	0.1441	C
FASTmrMLM	chr7.S_120110499	7	120110499	0.8172	4.6451	5.4264	2.4163	0.1308	T
pKWmEB	chr7.S_120110499	7	120110499	1.0256	6.3616	7.2066	5.6087	0.1265	T
ISIS EM-BLASSO	chr7.S_131033592	7	131033592	-0.8863	5.2522	6.0582	2.3955	0.1366	G
mrMLM	chr7.S_140421789	7	140421789	2.0452	5.679	6.500858	4.554	0.0529	C
pLARmEB	chr7.S_155038797	7	155038797	-0.4013	3.8551	4.5994	1.0884	0.439	A
mrMLM	chr7.S_2558106	7	2558106	1.3102	3.5001	4.22536	2.8178	0.0676	C
FASTmrMLM	chr8.S_102404928	8	102404928	-0.8051	6.4159	7.2626	4.2361	0.3634	A
pLARmEB	chr8.S_102404928	8	102404928	-0.8224	7.2239	8.0949	4.4203	0.3634	A
pKWmEB	chr8.S_102404928	8	102404928	-0.7332	5.8524	6.6804	3.8571	0.3676	A
ISIS EM-BLASSO	chr8.S_102404928	8	102404928	-0.6582	6.1094	6.9461	2.8318	0.3634	A
mrMLM	chr8.S_1520532	8	1520532	-1.4954	6.9075	7.769297	7.2541	0.1588	C
pKWmEB	chr8.S_154466178	8	154466178	0.6323	3.4787	4.2028	1.9	0.1471	T
pLARmEB	chr8.S_154466567	8	154466567	-1.7457	10.1812	11.1232	10.6902	0.1076	C
pKWmEB	chr8.S_154466567	8	154466567	-0.8334	13.3667	14.0844	3.1442	0.1088	C
ISIS EM-BLASSO	chr8.S_154533172	8	154533172	-0.8898	3.6518	4.3854	2.7775	0.1047	N
pKWmEB	chr8.S_167455082	8	167455082	-0.5263	4.5424	5.3193	5.2622	0.3441	G
ISIS EM-BLASSO	chr8.S_167455082	8	167455082	-0.4957	3.48	4.2041	1.6062	0.3459	G
FASTmrMLM	chr8.S_97035312	8	97035312	-1.1517	5.3136	6.122	4.6529	0.1047	N
ISIS EM-BLASSO	chr8.S_97035312	8	97035312	-0.8701	8.7647	9.6756	4.9476	0.3459	G
FASTmrMLM	chr9.S_124964912	9	124964912	-1.2037	7.7702	8.6562	4.5886	0.0959	T
pKWmEB	chr9.S_124964912	9	124964912	-0.8976	3.9339	4.6822	4.8593	0.0971	T
ISIS EM-BLASSO	chr9.S_124964912	9	124964912	-0.7186	3.7368	4.4749	1.6352	0.0959	T
pLARmEB	chr9.S_149248039	9	149248039	0.7883	5.7971	6.6231	3.6597	0.3169	T
FASTmrEMMA	chr9.S_150711383	9	150711383	-1.9195	6.0208	6.8546	5.6017	0.3924	C
mrMLM	chr9.S_57099516	9	57099516	-1.9015	8.5001	9.404635	9.8607	0.1118	C
pLARmEB	chr9.S_57099525	9	57099525	-0.9314	3.8712	4.6163	3.504	0.1308	N
