# Supplementary material for: High-Throughput Phenotyping Accelerates the Dissection of the Phenotypic Variation and Genetic Architecture of Shank Vascular Bundles in Maize (Zea mays L.)
Source: Plants (Basel). 2022 May 18;11(10):1339. doi: 10.3390/plants11101339 (PMC9145235; doi:10.3390/plants11101339)
Supplement: Supplementary file 1 [file plants-11-01339-s001.zip › Supplemental Table S4/╜ß╣√_30/VB_CAAVE_Final result.csv]

Method	RS#	Chromosome	Marker Position (bp)	QTN effect	LOD score	'-log10(P)'	r2 (%)	MAF	Genotype for code 1	Var_Error	Var_phen (total)
FASTmrMLM	chr1.S_19236353	1	19236353	-9.29E-05	6.9415	7.8043	0.0044	0.1308	C	0	1.00E-04
ISIS EM-BLASSO	chr1.S_212632634	1	212632634	-0.0017	3.3954	4.1147	1.4568	0.1308	C
pLARmEB	chr1.S_224370192	1	224370192	2.17E-05	8.0146	8.907	7.30E-05	0.1453	G
ISIS EM-BLASSO	chr1.S_224370192	1	224370192	-0.0024	5.9289	6.7595	2.6109	0.1017	C
FASTmrMLM	chr1.S_270245171	1	270245171	-3.00E-04	3.2292	3.9387	0.0396	0.0698	G
pLARmEB	chr1.S_270245171	1	270245171	-6.00E-04	5.3603	6.1705	0.0276	0.0698	G
pKWmEB	chr1.S_281165402	1	281165402	-3.00E-04	13.3061	14.0202	0.4119	0.0706	G
FASTmrMLM	chr1.S_290820481	1	290820481	-1.00E-04	5.3915	6.2028	0.0093	0.1221	T
pLARmEB	chr1.S_290820481	1	290820481	2.97E-05	13.5591	14.2876	5.58E-05	0.064	C
pKWmEB	chr1.S_294494118	1	294494118	-6.58E-05	10.3151	11.2598	0.4877	0.0647	C
FASTmrMLM	chr1.S_294494118	1	294494118	-7.00E-04	6.7145	7.5705	0.2335	0.1308	T
pLARmEB	chr1.S_294494118	1	294494118	-9.00E-04	8.262	9.1607	0.1123	0.1308	T
pKWmEB	chr1.S_295439173	1	295439173	-7.00E-04	6.3399	7.1842	0.4571	0.1324	T
pLARmEB	chr1.S_295439173	1	295439173	-2.00E-04	10.3198	11.2646	0.0043	0.0901	C
pKWmEB	chr1.S_297975670	1	297975670	-5.00E-04	7.6743	8.5577	1.0589	0.1353	C	4.35E-06	9.12E-05
pLARmEB	chr1.S_297975670	1	297975670	-0.0018	14.5482	15.565	0.3123	0.093	C	0	1.00E-04
pKWmEB	chr1.S_3194281	1	3194281	-2.30E-03	32.9628	34.1531	6.1308	0.0941	C
ISIS EM-BLASSO	chr1.S_3194281	1	3194281	-0.0035	10.8552	11.8106	5.0498	0.093	C	0	1.00E-04
pKWmEB	chr1.S_32023065	1	32023065	5.00E-04	8.6463	9.5544	1.3174	0.0941	A
FASTmrMLM	chr1.S_32023065	1	32023065	-7.00E-04	5.9908	6.8235	0.2142	0.1657	C
pKWmEB	chr1.S_51007067	1	51007067	-1.10E-03	19.7884	20.8702	0.5882	0.1559	C
pLARmEB	chr1.S_51362119	1	51362119	5.00E-04	3.0491	3.7475	0.0307	0.0959	T
pLARmEB	chr1.S_87764711	1	87764711	-3.00E-04	5.056	5.8544	0.0062	0.0727	C
FASTmrMLM	chr1.S_95105722	1	95105722	-9.00E-04	5.2423	6.048	0.3104	0.1047	C
pLARmEB	chr1.S_95105722	1	95105722	-6.00E-04	19.83	20.9122	0.0432	0.1047	C
pKWmEB	chr1.S_95105722	1	95105722	-9.00E-04	10.4436	11.3909	1.0142	0.1059	C
pKWmEB	chr10.S_1348998	10	1348998	-2.00E-04	4.0547	4.809	0.3906	0.0559	G
pLARmEB	chr10.S_1348998	10	1348998	8.00E-04	12.5138	13.4989	0.1061	0.1715	C
pKWmEB	chr10.S_136710398	10	136710398	6.00E-04	7.891	8.7802	0.5242	0.0647	G
FASTmrMLM	chr10.S_138663190	10	138663190	-5.00E-04	14.3177	15.0844	0.0742	0.061	G
pLARmEB	chr10.S_138663190	10	138663190	-3.00E-04	6.482	7.3308	0.0045	0.061	G
pLARmEB	chr10.S_143066178	10	143066178	-7.00E-04	3.2314	3.9411	0.0433	0.0901	G
pLARmEB	chr10.S_144616899	10	144616899	-4.00E-04	13.1539	13.8588	0.0147	0.0872	A
pKWmEB	chr10.S_145939839	10	145939839	-7.00E-04	6.4864	7.3353	0.3376	0.0882	A
FASTmrMLM	chr10.S_1714748	10	1714748	-0.001	12.8153	13.8054	0.589	0.1453	G
pKWmEB	chr10.S_9908733	10	9908733	-8.00E-04	12.2449	13.2255	3.9471	0.1471	G
pKWmEB	chr10.S_9908733	10	9908733	-1.50E-03	19.9667	21.0504	3.5092	0.0882	G
pLARmEB	chr2.S_104982912	2	104982912	1.00E-04	6.2465	7.0877	0.0012	0.0901	G
pKWmEB	chr2.S_183567080	2	183567080	3.19E-05	5.6942	6.5166	0.0843	0.1206	G
pKWmEB	chr2.S_188064213	2	188064213	4.00E-04	15.6905	16.7232	1.735	0.0853	A
pLARmEB	chr2.S_188064213	2	188064213	-5.41E-05	8.5156	9.4205	3.00E-04	0.1163	N
FASTmrMLM	chr2.S_188983382	2	188983382	2.00E-04	3.068	3.7676	0.0075	0.0698	A
pKWmEB	chr2.S_199547810	2	199547810	4.00E-04	5.781	6.6065	1.4183	0.0765	G
ISIS EM-BLASSO	chr2.S_204884270	2	204884270	0.0015	5.5168	6.3328	0.6359	0.0756	G
pLARmEB	chr2.S_204884270	2	204884270	-5.00E-04	6.8452	7.7051	0.0447	0.2762	C
FASTmrMLM	chr2.S_220496332	2	220496332	-0.001	21.7593	22.8612	0.7083	0.2035	G
pKWmEB	chr2.S_24257481	2	24257481	-1.10E-03	21.8209	22.9234	2.4221	0.2059	G
pLARmEB	chr2.S_24257481	2	24257481	-5.00E-04	15.0486	16.0725	0.0423	0.2209	T
pLARmEB	chr2.S_36449040	2	36449040	-3.00E-04	5.4926	6.3077	0.0055	0.064	G
pKWmEB	chr2.S_36449040	2	36449040	-1.00E-03	7.0753	7.942	0.3837	0.15	A
pLARmEB	chr2.S_40003501	2	40003501	-2.00E-04	12.3626	13.3452	0.0032	0.061	C
pKWmEB	chr2.S_40003501	2	40003501	1.00E-04	3.2051	3.9132	0.0122	0.0559	C
pKWmEB	chr2.S_4834396	2	4834396	-4.00E-04	4.8635	5.6541	1.8336	0.2647	C
pLARmEB	chr2.S_49016282	2	49016282	8.00E-04	9.4267	10.3527	0.0982	0.1424	A
pKWmEB	chr2.S_49016282	2	49016282	7.00E-04	11.1387	12.0995	0.7696	0.1382	A
FASTmrMLM	chr3.S_227191796	3	227191796	-3.00E-04	7.3832	8.2587	0.014	0.0945	C
mrMLM	chr3.S_227191796	3	227191796	2.38	6.8331	7.692678	0.8813	0.0934	G
pLARmEB	chr3.S_227191796	3	227191796	2.00E-04	13.6182	14.6211	2.00E-04	0.1764	G
pLARmEB	chr3.S_11652505	3	11652505	-6.00E-04	12.1084	13.0866	0.0589	0.1366	T
pLARmEB	chr3.S_11652505	3	11652505	-9.47E-05	5.0269	5.8241	0.0016	0.189	G
pLARmEB	chr3.S_11653222	3	11653222	-4.00E-04	5.8452	6.6729	0.0319	0.4535	A
FASTmrMLM	chr3.S_164584403	3	164584403	-4.66E-05	14.5261	15.3023	7.00E-04	0.0843	C
pKWmEB	chr3.S_167005612	3	167005612	-3.00E-04	4.441	5.2134	1.3189	0.0853	C
pKWmEB	chr3.S_169735617	3	169735617	-4.77E-05	4.4015	5.1721	0.0702	0.0765	T
pLARmEB	chr3.S_169745878	3	169745878	-7.00E-04	3.6536	4.3873	0.0511	0.1076	T
FASTmrMLM	chr3.S_170537575	3	170537575	7.00E-04	3.3467	4.0632	0.3689	0.1948	G
pLARmEB	chr3.S_170537575	3	170537575	9.00E-04	9.2262	10.1477	0.1588	0.1948	G
pKWmEB	chr3.S_170537575	3	170537575	8.00E-04	14.6685	15.687	1.4874	0.1971	G
FASTmrMLM	chr3.S_175706146	3	175706146	-9.00E-04	16.8779	17.926	0.2332	0.0669	C
pLARmEB	chr3.S_175706146	3	175706146	-7.00E-04	4.475	5.2489	0.0424	0.0669	C
pKWmEB	chr3.S_175706146	3	175706146	-4.00E-04	4.3272	5.0944	1.1261	0.0676	C
pLARmEB	chr3.S_19483845	3	19483845	-2.00E-04	7.5018	8.3806	0.0042	0.1715	T
pLARmEB	chr3.S_19483845	3	19483845	-5.00E-04	13.8301	14.8362	0.0503	0.1599	C
FASTmrMLM	chr3.S_2067650	3	2067650	3.00E-04	3.0482	3.7465	0.0848	0.3314	C
pLARmEB	chr3.S_2067650	3	2067650	3.00E-04	5.6114	6.4308	0.0232	0.3314	C
pKWmEB	chr3.S_227191796	3	227191796	4.00E-04	7.1479	8.0167	0.7734	0.3294	C
FASTmrMLM	chr3.S_227191796	3	227191796	6.00E-04	7.2964	8.1694	0.1772	0.0872	T
FASTmrMLM	chr3.S_231710668	3	231710668	-4.00E-04	13.9221	14.9296	0.0849	0.1308	A
FASTmrMLM	chr4.S_188213127	4	188213127	-2.00E-04	5.0322	5.8296	0.038	0.3052	G
pLARmEB	chr4.S_192219130	4	192219130	-0.001	30.5773	31.7516	0.2458	0.3605	T
pKWmEB	chr4.S_192219130	4	192219130	-7.00E-04	15.6686	16.701	1.9614	0.3647	T
pKWmEB	chr4.S_197774925	4	197774925	1.00E-03	3.9601	4.7097	0.1483	0.1265	C
pLARmEB	chr4.S_234447422	4	234447422	-1.00E-04	6.2908	7.1335	0.0017	0.1047	N
pKWmEB	chr4.S_234614573	4	234614573	-9.00E-04	10.9037	11.86	1.0714	0.1	G
pKWmEB	chr4.S_234618676	4	234618676	3.00E-04	8.9765	9.8923	0.4562	0.4029	T
pLARmEB	chr4.S_234911336	4	234911336	-2.00E-04	4.2565	5.0204	0.007	0.3372	G
FASTmrMLM	chr4.S_235458067	4	235458067	-4.00E-04	4.2219	4.9842	0.1655	0.3459	C
pLARmEB	chr4.S_235458067	4	235458067	4.09E-05	11.7746	12.747	2.00E-04	0.1366	T
FASTmrMLM	chr4.S_89151252	4	89151252	-6.00E-04	8.1264	9.0216	0.183	0.0959	A
pLARmEB	chr4.S_89151252	4	89151252	-6.00E-04	10.1001	11.0404	0.0408	0.0959	A
FASTmrMLM	chr5.S_13726647	5	13726647	-7.00E-04	12.5332	13.5187	0.5014	0.3692	A
pLARmEB	chr5.S_13726647	5	13726647	-6.00E-04	6.6243	7.4775	0.0428	0.1134	G
ISIS EM-BLASSO	chr5.S_13726651	5	13726651	-0.0017	4.3947	5.165	1.6721	0.1134	G
pKWmEB	chr5.S_13726651	5	13726651	5.00E-04	6.4896	7.3386	0.4249	0.0647	C
pLARmEB	chr5.S_13726651	5	13726651	-7.00E-04	5.1884	5.992	0.091	0.186	N
pLARmEB	chr5.S_16320604	5	16320604	-6.00E-04	12.3627	13.3453	0.0829	0.2645	T
pKWmEB	chr5.S_16320604	5	16320604	-6.00E-04	4.5511	5.3284	0.1595	0.0882	C
pLARmEB	chr5.S_168088903	5	168088903	-8.00E-04	3.395	4.1143	0.1118	0.157	C
pKWmEB	chr5.S_208741679	5	208741679	-1.30E-03	18.5937	19.6623	4.1773	0.1588	C
ISIS EM-BLASSO	chr5.S_3535356	5	3535356	-0.0013	13.327	14.0423	1.1523	0.157	C
pKWmEB	chr5.S_3535356	5	3535356	1.00E-04	13.5964	14.327	0.0729	0.0559	T
pLARmEB	chr5.S_55393999	5	55393999	-1.90E-05	3.8744	4.6197	6.91E-05	0.1919	G
pLARmEB	chr5.S_61795408	5	61795408	-0.0011	11.9329	12.9081	0.1021	0.0785	C
ISIS EM-BLASSO	chr5.S_61795408	5	61795408	-2.00E-04	7.4095	8.2857	0.0065	0.1134	N
pKWmEB	chr6.S_118791867	6	118791867	-6.60E-05	3.7188	4.456	4.5728	0.0824	G
pKWmEB	chr6.S_118806310	6	118806310	-3.00E-04	4.1512	4.9101	5.5524	0.0853	C
pLARmEB	chr6.S_123345838	6	123345838	1.00E-04	3.3277	4.0431	8.00E-04	0.0523	G
FASTmrMLM	chr6.S_150805211	6	150805211	-2.00E-04	7.833	8.7207	0.0332	0.2442	G
FASTmrMLM	chr6.S_150805211	6	150805211	-9.00E-04	16.3515	17.3929	0.3141	0.0727	G
pLARmEB	chr6.S_153875651	6	153875651	-3.00E-04	7.9471	8.8377	0.0175	0.2791	T
pLARmEB	chr6.S_155402748	6	155402748	-7.00E-04	22.7459	23.8572	0.0438	0.1395	T
pKWmEB	chr6.S_159223784	6	159223784	4.00E-04	7.5803	8.4612	0.0836	0.2912	T
ISIS EM-BLASSO	chr6.S_159383064	6	159383064	0.0014	6.7916	7.6499	1.6688	0.2936	T
pKWmEB	chr6.S_161116244	6	161116244	-1.00E-04	4.5324	5.3088	1.3764	0.4412	A
pKWmEB	chr6.S_161116341	6	161116341	2.00E-04	3.7895	4.5304	1.8137	0.3735	T
pLARmEB	chr6.S_161242911	6	161242911	5.32E-05	8.0297	8.9225	7.00E-04	0.3837	G
FASTmrMLM	chr6.S_161348980	6	161348980	3.00E-04	5.9478	6.7791	0.0862	0.3256	T
pLARmEB	chr6.S_161348980	6	161348980	1.00E-04	6.5236	7.3737	0.0051	0.3256	T
FASTmrMLM	chr6.S_2886422	6	2886422	5.00E-04	8.3819	9.2835	0.1399	0.1221	C
pLARmEB	chr6.S_2886422	6	2886422	0.0011	33.3624	34.5553	0.1718	0.1221	C
pKWmEB	chr6.S_2886422	6	2886422	7.00E-04	7.9326	8.8229	1.0617	0.1176	C
pLARmEB	chr6.S_34889744	6	34889744	3.00E-04	4.1269	4.8847	0.0128	0.125	G
pLARmEB	chr6.S_5443558	6	5443558	2.00E-04	6.4555	7.3034	0.0074	0.3605	T
FASTmrMLM	chr7.S_111409232	7	111409232	4.00E-04	5.9584	6.79	0.1676	0.343	A
pLARmEB	chr7.S_13209705	7	13209705	1.00E-04	5.278	6.085	0.0035	0.343	A
pKWmEB	chr7.S_13352089	7	13352089	-9.73E-05	6.8923	7.7536	0.7726	0.1176	A
FASTmrMLM	chr7.S_155392643	7	155392643	-8.00E-04	5.4959	6.3111	0.2423	0.0959	G
pLARmEB	chr7.S_156743697	7	156743697	-2.00E-04	6.8177	7.6768	0.0074	0.2965	C
FASTmrMLM	chr7.S_161923030	7	161923030	-6.00E-04	17.2827	18.3358	0.2279	0.1047	T
pLARmEB	chr7.S_161948676	7	161948676	-3.00E-04	10.6744	11.6263	0.0117	0.2238	A
pLARmEB	chr7.S_161961011	7	161961011	-1.00E-04	9.6886	10.6203	0.0042	0.2616	G
pLARmEB	chr7.S_166466754	7	166466754	4.00E-04	20.6754	21.7665	0.0209	0.1279	G
pLARmEB	chr7.S_166565066	7	166565066	1.00E-04	7.2328	8.104	0.0011	0.061	C
pLARmEB	chr7.S_166565066	7	166565066	-6.00E-04	7.1264	7.9946	0.0495	0.1453	G
pLARmEB	chr7.S_4904177	7	4904177	-4.58E-05	4.4619	5.2352	4.00E-04	0.2762	C
FASTmrMLM	chr7.S_111409232	7	111409232	-0.3936	5.6477	6.4684	2.9165	0.0727	G
pLARmEB	chr7.S_5134726	7	5134726	-6.00E-04	11.2773	12.2407	0.0262	0.0581	A
FASTmrMLM	chr8.S_148314932	8	148314932	-0.0015	6.7038	7.5595	0.0397	0.3527	N
pLARmEB	chr8.S_148314932	8	148314932	2.00E-04	8.7716	9.6826	0.0025	0.3527	C
pKWmEB	chr8.S_12790436	8	12790436	-4.00E-04	6.2243	7.0648	0.2719	0.3618	C
ISIS EM-BLASSO	chr8.S_12790436	8	12790436	-0.002	12.7556	13.7448	3.994	0.3576	C
FASTmrMLM	chr8.S_154533172	8	154533172	-9.00E-04	3.9179	4.6654	0.4789	0.1047	N
pLARmEB	chr8.S_174960411	8	174960411	-2.00E-04	4.4344	5.2065	0.0141	0.4273	A
FASTmrMLM	chr8.S_36484612	8	36484612	-4.00E-04	5.7084	6.5313	0.1282	0.2674	T
pLARmEB	chr8.S_36484612	8	36484612	-7.55E-05	11.7398	12.7116	0.0013	0.2674	T
pKWmEB	chr8.S_36484612	8	36484612	-9.00E-04	17.7029	18.7611	0.9704	0.2706	T
pLARmEB	chr8.S_4360505	8	4360505	-6.00E-04	5.9603	6.792	0.0262	0.064	G
FASTmrMLM	chr8.S_8317980	8	8317980	-2.00E-04	9.2424	10.1643	0.0274	0.1163	A
FASTmrMLM	chr8.S_8317980	8	8317980	0.0011	8.1597	9.0558	0.2618	0.0523	T
pLARmEB	chr8.S_94799984	8	94799984	0.0017	22.6804	23.7911	0.1515	0.0523	T
ISIS EM-BLASSO	chr8.S_97035312	9	97035312	0.0017	7.1972	8.0674	1.661	0.1017	C
pLARmEB	chr8.S_97035312	9	97035312	-5.00E-04	22.6294	23.7396	0.031	0.1017	G
pKWmEB	chr8.S_97035312	9	97035312	-2.00E-04	12.114	13.0923	2.1813	0.3029	A
FASTmrMLM	chr9.S_11565209	9	11565209	-6.00E-04	4.0075	4.7594	0.3682	0.4302	C
pLARmEB	chr9.S_119938044	8	119938044	-4.00E-04	9.0074	9.9239	0.0318	0.4302	C
pKWmEB	chr9.S_119938044	8	119938044	-8.00E-04	5.8286	6.6557	0.7513	0.4353	C
pKWmEB	chr9.S_128668334	9	128668334	1.20E-03	22.1059	23.2112	3.205	0.2618	C
pKWmEB	chr9.S_128668334	9	128668334	1.00E-04	6.5827	7.4346	0.0485	0.0794	C
pLARmEB	chr9.S_129506287	9	129506287	-3.00E-04	4.2729	5.0376	0.01	0.0901	C
ISIS EM-BLASSO	chr9.S_130521287	9	130521287	-0.001	7.2909	8.1638	0.7452	0.218	G
pLARmEB	chr9.S_132813726	9	132813726	-6.27E-05	5.3693	6.1798	8.00E-04	0.2297	T
pLARmEB	chr9.S_1330117	9	1330117	-1.00E-04	5.2668	6.0734	0.0018	0.093	G
pLARmEB	chr9.S_13357792	9	13357792	1.00E-04	13.344	14.3426	0.0028	0.4564	G
pLARmEB	chr9.S_136480182	9	136480182	-8.39E-05	7.9507	8.8414	0.0018	0.4244	T
pLARmEB	chr9.S_152049003	9	152049003	-5.00E-04	5.3554	6.1654	0.0188	0.0785	A
pLARmEB	chr9.S_153780478	9	153780478	7.49E-05	17.8954	18.9559	9.00E-04	0.189	G
pKWmEB	chr9.S_19950839	9	19950839	6.92E-05	12.1148	13.0931	0.3466	0.4618	G
pKWmEB	chr9.S_20587153	9	20587153	-6.00E-04	3.7234	4.4608	0.4959	0.2529	A
ISIS EM-BLASSO	chr9.S_7620614	9	7620614	-0.002	7.5116	8.3906	2.4834	0.157	C
pLARmEB	chr9.S_98745519	9	98745519	-5.00E-04	19.1782	20.2534	0.0326	0.1424	C
pLARmEB	chr9.S_98758742	9	98758742	-2.00E-04	15.2596	16.2865	0.0051	0.1541	G
