# Supplementary material for: High-Throughput Phenotyping Accelerates the Dissection of the Phenotypic Variation and Genetic Architecture of Shank Vascular Bundles in Maize (Zea mays L.)
Source: Plants (Basel). 2022 May 18;11(10):1339. doi: 10.3390/plants11101339 (PMC9145235; doi:10.3390/plants11101339)
Supplement: Supplementary file 1 [file plants-11-01339-s001.zip › Supplemental Table S4/╜ß╣√_30/VB_CAR_Final result.csv]

Trait ID	Trait name	Method	RS#	Chromosome	Marker position (bp)	QTN effect	LOD score	'-log10(P)'	r2 (%)	MAF	Genotype for code 1	Var_Error	Var_phen(total)
19	trait19	FASTmrEMMA	chr1.S_5342442	1	5342442	-2.7222e-05	4.1035	4.8601	0.0081	0.1657	G	0	0
19	trait19	FASTmrEMMA	chr1.S_59463146	1	59463146	-1.2328e-05	3.6874	4.4229	0.0014	0.1308	C
19	trait19	FASTmrEMMA	chr1.S_170476367	1	170476367	2.9165e-05	3.0731	3.773	0.0164	0.375	G
19	trait19	FASTmrEMMA	chr4.S_153471007	4	153471007	-1.1977e-05	3.7324	4.4703	0.0013	0.1337	G
19	trait19	FASTmrEMMA	chr5.S_175603711	5	175603711	-1.6345e-05	4.1146	4.8717	0.0026	0.1599	A
19	trait19	FASTmrEMMA	chr6.S_121928972	6	121928972	1.0321e-05	4.9353	5.7288	6e-04	0.0698	C
19	trait19	FASTmrEMMA	chr9.S_153543940	9	153543940	5.1201e-05	3.0176	3.714	0.0415	0.282	T
