# Supplementary material for: High-Throughput Phenotyping Accelerates the Dissection of the Phenotypic Variation and Genetic Architecture of Shank Vascular Bundles in Maize (Zea mays L.)
Source: Plants (Basel). 2022 May 18;11(10):1339. doi: 10.3390/plants11101339 (PMC9145235; doi:10.3390/plants11101339)
Supplement: Supplementary file 1 [file plants-11-01339-s001.zip › Supplemental Table S4/╜ß╣√_30/VB_CCAAVE_Final result.csv]

Method	RS#	Chromosome	Marker Position (bp)	QTN effect	LOD score	'-log10(P)'	r2 (%)	MAF	Genotype for code 1	Var_Error	Var_phen (total)
pLARmEB	chr1.S_87764711	1	87764711	5.48E-05	24.6716	25.8002	3.91E-05	0.3182	C
pLARmEB	chr1.S_181880278	1	181880278	-2.00E-04	4.3225	5.0895	0.0022	0.314	C
pLARmEB	chr1.S_181891605	1	181891605	-2.00E-04	23.7358	24.8562	0.0025	0.0843	C
FASTmrMLM	chr1.S_19236353	1	19236353	-1.00E-04	4.0271	4.78	0.0041	0.1308	C
pLARmEB	chr1.S_212628327	1	212628327	-3.00E-04	4.4029	5.9735	0.0038	0.1308	C
pLARmEB	chr1.S_212628327	1	212628327	-6.00E-04	24.2622	25.3872	0.0133	0.1017	C
FASTmrMLM	chr1.S_212632634	1	212632634	-1.00E-04	3.205	3.9131	0.0057	0.1453	G
pLARmEB	chr1.S_212632634	1	212632634	-1.00E-04	28.4313	29.5901	0.001	0.1453	G
pLARmEB	chr1.S_21473672	1	21473672	-1.00E-04	12.4229	13.4065	8.00E-04	0.2093	A
pLARmEB	chr1.S_216578714	1	216578714	-3.00E-04	9.1781	10.0985	0.005	0.2006	A
pKWmEB	chr1.S_216578714	1	216578714	-3.00E-04	5.5239	6.3401	0.916	0.2029	A
FASTmrMLM	chr1.S_224370192	1	224370192	-6.00E-04	8.2393	9.1374	0.0756	0.1017	C
pLARmEB	chr1.S_224370192	1	224370192	-0.0011	16.9767	18.0261	0.0434	0.1017	C
pKWmEB	chr1.S_224370192	1	224370192	-1.10E-03	5.4847	6.2995	1.723	0.1029	C
pLARmEB	chr1.S_225909903	1	225909903	-9.54E-05	4.0984	4.8548	9.00E-04	0.4738	G
pKWmEB	chr1.S_27629961	1	27629961	-4.67E-05	8.7284	9.6384	0.0432	0.0941	C
FASTmrMLM	chr1.S_280829703	1	280829703	2.00E-04	3.7213	4.4586	0.0296	0.4593	A
pLARmEB	chr1.S_294494118	1	294494118	3.00E-04	22.1396	23.2452	0.0032	0.0988	C
FASTmrMLM	chr1.S_294494118	1	294494118	-0.0015	10.7225	11.6753	0.5929	0.1308	T
FASTmrMLM	chr1.S_295439173	1	295439173	-8.00E-04	7.0913	7.9585	0.139	0.1017	C
pLARmEB	chr1.S_295439173	1	295439173	-9.35E-05	5.5212	6.3373	3.00E-04	0.0901	C
FASTmrMLM	chr1.S_296960013	1	296960013	-0.0015	12.3944	13.3775	0.6155	0.1192	G
pLARmEB	chr1.S_296960013	1	296960013	-0.0019	22.1991	23.3053	0.184	0.1192	G
pKWmEB	chr1.S_296960013	1	296960013	-1.10E-03	15.017	16.0405	0.9362	0.1206	G
FASTmrMLM	chr1.S_297161563	1	297161563	-6.00E-04	12.8168	13.807	0.1313	0.2035	C
FASTmrMLM	chr1.S_3194281	1	3194281	-0.0038	46.7476	48.0124	2.7311	0.093	C	0	2.00E-04
pLARmEB	chr1.S_3194281	1	3194281	-0.0041	57.6907	59.0004	0.59	0.093	C	0	2.00E-04
pKWmEB	chr1.S_3194281	1	3194281	-3.80E-03	25.5752	26.7115	5.5936	0.0941	C
ISIS EM-BLASSO	chr1.S_3194281	1	3194281	-0.0052	10.1704	11.1122	5.1082	0.093	C	0	2.00E-04
pLARmEB	chr1.S_3714505	1	3714505	-9.00E-04	30.4484	31.6218	0.0292	0.1076	G
pKWmEB	chr1.S_3714505	1	3714505	-6.00E-04	10.6926	11.6448	1.3223	0.1088	G
pLARmEB	chr1.S_37842296	1	37842296	-5.00E-04	28.9068	30.0691	0.0124	0.189	C
FASTmrMLM	chr1.S_51007067	1	51007067	-8.00E-04	8.5574	9.4633	0.1416	0.1657	C
pKWmEB	chr1.S_51007067	1	51007067	-6.00E-04	5.3138	6.1222	0.5416	0.1559	C
FASTmrMLM	chr1.S_52769081	1	52769081	-2.00E-04	4.4398	5.2121	0.021	0.4477	G
pLARmEB	chr1.S_52769081	1	52769081	-6.00E-04	4.3023	5.0683	0.0389	0.4477	G
pKWmEB	chr1.S_53152790	1	53152790	3.00E-04	3.0514	3.7499	1.278	0.2794	G
pLARmEB	chr1.S_6194262	1	6194262	3.02E-05	40.1449	41.3772	3.55E-05	0.1047	T
pKWmEB	chr1.S_6194262	1	6194262	9.00E-04	8.8638	9.777	0.2165	0.1059	T	1.23E-05	2.00E-04
pLARmEB	chr1.S_65894891	1	65894891	-3.00E-04	11.6973	12.6683	0.0021	0.1134	C
FASTmrMLM	chr1.S_87764711	1	87764711	-8.27E-05	7.2061	8.0766	0.0012	0.0727	C
pLARmEB	chr1.S_8947299	1	8947299	2.00E-04	12.1097	13.088	0.0023	0.439	A
pLARmEB	chr1.S_95105722	1	95105722	3.00E-04	5.2859	6.0932	0.0026	0.0727	C
pLARmEB	chr1.S_95105722	1	95105722	-3.44E-05	5.6849	6.507	4.42E-05	0.1047	C
FASTmrMLM	chr10.S_108629303	10	108629303	-5.17E-05	3.3562	4.0732	5.00E-04	0.0785	A
pLARmEB	chr10.S_108629303	10	108629303	-4.00E-04	20.0024	21.0865	0.0067	0.0785	A
pLARmEB	chr10.S_1348998	10	1348998	1.00E-04	9.163	10.0831	4.00E-04	0.0872	A
pKWmEB	chr10.S_1348998	10	1348998	3.51E-05	3.4514	4.1739	0.32	0.0882	A
pLARmEB	chr10.S_143066178	10	143066178	0.0016	20.3524	21.4401	0.1452	0.1715	C
ISIS EM-BLASSO	chr10.S_143512548	10	143512548	-0.0034	5.0042	5.8005	1.1794	0.0523	A
pLARmEB	chr10.S_144308054	10	144308054	-7.00E-04	19.9062	20.9892	0.0296	0.2471	T
pLARmEB	chr10.S_144446740	10	144446740	-3.00E-04	16.2121	17.2517	0.0022	0.0698	A
pLARmEB	chr10.S_144725946	10	144725946	-2.00E-04	17.2939	18.3472	0.0017	0.1686	A
pLARmEB	chr10.S_144729584	10	144729584	2.00E-04	8.1614	9.0575	0.0019	0.1337	T
pLARmEB	chr10.S_5904345	10	5904345	8.00E-04	27.4726	28.6241	0.0256	0.093	C
pKWmEB	chr10.S_6134989	10	6134989	-5.00E-04	12.1299	13.1085	0.7786	0.1471	G
pLARmEB	chr10.S_69131714	10	69131714	-6.00E-04	6.2973	7.1402	0.0147	0.1483	A
pLARmEB	chr10.S_7139380	10	7139380	-3.00E-04	19.6119	20.6918	0.0044	0.189	G
FASTmrMLM	chr10.S_9908733	10	9908733	-3.00E-04	14.219	14.9811	0.0123	0.1047	N
pKWmEB	chr10.S_9908733	10	9908733	-5.00E-04	8.757	9.6677	0.8508	0.0971	A
pLARmEB	chr2.S_104982912	2	104982912	6.00E-04	6.9362	7.7988	0.0135	0.0901	G
pLARmEB	chr2.S_136115264	2	136115264	-3.00E-04	14.1208	15.1313	0.0028	0.0901	T
pLARmEB	chr2.S_159989317	2	159989317	-0.0011	4.9561	5.7505	0.026	0.064	A
FASTmrMLM	chr2.S_183567080	2	183567080	-7.00E-04	3.3828	4.1014	0.1224	0.1192	G
FASTmrMLM	chr2.S_188064213	2	188064213	-4.00E-04	13.4554	14.1781	0.0205	0.064	A
pLARmEB	chr2.S_188064213	2	188064213	4.00E-04	17.4526	18.5078	0.0052	0.0843	A
pLARmEB	chr2.S_193645263	2	193645263	-0.0012	39.7562	40.9864	0.0571	0.1047	A
pKWmEB	chr2.S_193645263	2	193645263	2.00E-04	14.1649	14.9245	0.0502	0.0706	A
pLARmEB	chr2.S_199547810	2	199547810	4.00E-04	22.1607	23.2665	0.0037	0.0698	A
ISIS EM-BLASSO	chr2.S_199547810	2	199547810	-0.0019	14.6636	15.4457	1.4942	0.2762	C
pLARmEB	chr2.S_220496332	2	220496332	-4.00E-04	10.6965	11.6488	0.005	0.064	G
pLARmEB	chr2.S_220496332	2	220496332	-4.00E-04	7.56	8.4403	0.0031	0.064	G
FASTmrMLM	chr2.S_225537493	2	225537493	-9.00E-04	3.0394	3.7372	0.2706	0.2035	G
pKWmEB	chr2.S_225537493	2	225537493	-1.30E-03	11.3461	12.3107	3.4483	0.2059	G
pLARmEB	chr2.S_229288605	2	229288605	-0.0012	3.7172	4.4543	0.0354	0.064	A
pLARmEB	chr2.S_49016282	2	40003501	-3.00E-04	39.896	41.127	0.0021	0.061	C
pKWmEB	chr2.S_49016282	2	49016282	4.00E-04	5.3947	6.2062	1.0851	0.1382	A
pLARmEB	chr2.S_5459514	2	5459514	-3.00E-04	6.3361	7.1802	0.0042	0.0959	C
FASTmrMLM	chr3.S_115424397	3	115424397	-0.001	18.5172	19.5849	0.3541	0.1628	C
pLARmEB	chr3.S_115424397	3	115424397	-5.00E-04	16.6385	17.6836	0.0127	0.1308	A
pLARmEB	chr3.S_11652505	3	11652505	-9.00E-04	34.5874	35.7879	0.0396	0.1366	T
pLARmEB	chr3.S_11652505	3	11652505	2.00E-04	5.8638	6.6922	0.0034	0.1773	A
FASTmrMLM	chr3.S_11655213	3	11655213	-0.0013	3.2684	3.9803	0.4048	0.1308	C
pLARmEB	chr3.S_14930387	3	14930387	-2.00E-04	27.7945	28.9485	0.0012	0.0581	G
pLARmEB	chr3.S_164584403	3	164584403	-4.00E-04	8.5239	9.429	0.0162	0.4535	A
pKWmEB	chr3.S_167005612	3	167005612	4.14E-05	5.557	6.3745	1.1586	0.0853	C
FASTmrMLM	chr3.S_169745878	3	169745878	-6.00E-04	5.1184	5.9192	0.0617	0.1076	T
pKWmEB	chr3.S_169745878	3	169745878	-7.00E-04	3.0308	3.728	0.5053	0.0971	T
FASTmrMLM	chr3.S_170537575	3	170537575	0.0014	14.0964	15.1066	0.6764	0.1948	G
pLARmEB	chr3.S_170537575	3	170537575	6.00E-04	17.4094	18.4641	0.0236	0.1948	G
pKWmEB	chr3.S_170537575	3	170537575	1.30E-03	21.8779	22.981	2.1281	0.1971	G
pKWmEB	chr3.S_175706146	3	175706146	-4.00E-04	3.9173	4.6647	0.9821	0.0676	C
pLARmEB	chr3.S_178002733	3	178002733	-7.00E-04	23.9284	25.0505	0.0227	0.0901	T
FASTmrMLM	chr3.S_2067650	3	2067650	-0.0033	7.5503	8.4304	3.5316	0.1599	C
pLARmEB	chr3.S_2067650	3	2067650	-0.002	30.8019	31.9777	0.2494	0.1599	C
pKWmEB	chr3.S_2067650	3	2067650	-2.50E-03	16.8745	17.9226	1.5999	0.1618	C
pLARmEB	chr3.S_221694786	3	221694786	-2.00E-04	13.7969	14.8025	6.00E-04	0.0523	C
pKWmEB	chr3.S_3837011	3	3837011	-1.00E-03	7.3559	8.2306	0.6142	0.1324	A
FASTmrMLM	chr4.S_176502062	4	176502062	3.00E-04	3.2583	3.9696	0.0191	0.0988	A
pKWmEB	chr4.S_176502062	4	176502062	1.30E-03	8.2623	9.161	0.5539	0.1	A
pLARmEB	chr4.S_176502578	4	176502578	-1.00E-04	3.5364	4.2637	0.0012	0.3808	T
FASTmrMLM	chr4.S_188213127	4	188213127	-5.00E-04	4.1072	4.864	0.0884	0.3052	G
FASTmrMLM	chr4.S_192219130	4	192219130	-0.0019	17.1764	18.2282	1.7653	0.3605	T
pLARmEB	chr4.S_192219130	4	192219130	-0.0013	6.7888	7.647	0.1504	0.3605	T
pKWmEB	chr4.S_192219130	4	192219130	-1.10E-03	14.7358	15.7553	1.1831	0.3647	T
ISIS EM-BLASSO	chr4.S_192219130	4	192219130	-0.0024	11.2222	12.1845	2.703	0.3605	T
pLARmEB	chr4.S_197774925	4	197774925	0.0011	27.7541	28.9077	0.0415	0.1308	C
pKWmEB	chr4.S_197774925	4	197774925	2.00E-03	14.22	15.232	2.6387	0.1265	C
ISIS EM-BLASSO	chr4.S_197774925	4	197774925	0.0032	5.4498	6.2633	1.8157	0.1308	C
FASTmrMLM	chr4.S_207859983	4	207859983	3.00E-04	4.6533	5.435	0.0484	0.4302	C
pLARmEB	chr4.S_210150228	4	210150228	-2.56E-05	15.8555	16.8904	3.28E-05	0.1076	N
pLARmEB	chr4.S_229508329	4	229508329	-3.00E-04	8.7845	9.6959	0.0022	0.0727	G
pLARmEB	chr4.S_234403246	4	234403246	-9.00E-04	10.4348	11.3819	0.0283	0.0988	G
pKWmEB	chr4.S_234447422	4	234447422	9.00E-04	7.4076	8.2838	1.6702	0.4029	T
pLARmEB	chr4.S_234617642	4	234617642	-3.00E-04	4.7724	5.5592	0.0108	0.3401	A
FASTmrMLM	chr4.S_234618676	4	234618676	-7.00E-04	9.8655	10.801	0.2053	0.3459	C
pLARmEB	chr4.S_234911336	4	234911336	-2.00E-04	9.2882	10.2111	0.0021	0.1366	T
FASTmrMLM	chr4.S_235458067	4	235458067	-3.00E-04	14.4353	15.4505	0.0301	0.3401	A
pKWmEB	chr4.S_235458067	4	235458067	-6.00E-04	17.6801	18.738	3.9759	0.0706	T
pLARmEB	chr4.S_238121799	4	238121799	-3.46E-05	14.9687	15.9915	1.00E-04	0.4709	G
pLARmEB	chr4.S_2595268	4	2595268	-0.0016	20.5017	21.591	0.0432	0.093	G
pKWmEB	chr4.S_2595268	4	2595268	-5.00E-04	4.1656	4.9252	0.0054	0.0882	G
pKWmEB	chr4.S_6064367	4	6064367	-4.00E-04	4.0389	4.7924	1.1962	0.1529	G
pLARmEB	chr4.S_6069907	4	6069907	-8.45E-05	11.8102	12.7832	4.00E-04	0.1483	C
pKWmEB	chr4.S_6069907	4	6069907	1.98E-05	6.7048	7.5605	2.5961	0.15	C
pLARmEB	chr4.S_9895212	4	9895212	2.00E-04	15.0982	16.1228	0.0032	0.2384	T
FASTmrMLM	chr5.S_13726650	5	13726650	-0.0022	6.0979	6.9342	1.4552	0.157	C
pLARmEB	chr5.S_13726650	5	13726650	-0.0014	5.4384	6.2515	0.1142	0.157	C
pKWmEB	chr5.S_13726650	5	13726650	-1.70E-03	9.1628	10.0829	2.2307	0.1588	C
ISIS EM-BLASSO	chr5.S_13726650	5	13726650	-0.0025	3.6668	4.4012	2.0023	0.157	C
FASTmrMLM	chr5.S_147980633	5	147980633	-2.00E-04	6.9562	7.8194	0.0126	0.157	G
FASTmrMLM	chr5.S_147984008	5	147984008	-3.00E-04	9.4457	10.3721	0.0222	0.1744	G
pLARmEB	chr5.S_1491317	5	1491317	1.00E-04	4.9926	5.7884	6.00E-04	0.093	C
FASTmrMLM	chr5.S_168871792	5	168871792	8.79E-05	4.1176	4.8749	0.0025	0.2297	T
pKWmEB	chr5.S_206454795	5	206454795	3.13E-05	3.2768	3.9892	0.0264	0.1794	A
pLARmEB	chr5.S_3535356	5	3535356	-3.00E-04	18.2418	19.3064	0.0035	0.1017	C
FASTmrMLM	chr5.S_3535356	5	3535356	-4.00E-04	7.7246	8.6094	0.0655	0.2645	T
FASTmrMLM	chr5.S_61795408	5	61795408	-3.00E-04	9.9863	10.9243	0.0089	0.0552	T
pLARmEB	chr5.S_61795408	5	61795408	-4.00E-04	25.4262	26.5612	0.013	0.1919	G
pLARmEB	chr5.S_76681843	5	76681843	-5.35E-05	13.8824	14.8893	2.00E-04	0.2878	N
ISIS EM-BLASSO	chr5.S_76681843	5	76681843	-0.0037	5.2137	6.0183	3.5372	0.1134	G
pLARmEB	chr6.S_118791867	6	118791867	-5.00E-04	6.0502	6.8849	0.0078	0.0814	G
pKWmEB	chr6.S_123345838	6	123345838	-6.00E-04	5.0847	5.8842	0.684	0.0529	G
pLARmEB	chr6.S_145079064	6	145079064	-4.95E-05	6.4485	7.2962	2.00E-04	0.3169	C
FASTmrMLM	chr6.S_150805211	6	150805211	-3.00E-04	14.707	15.491	0.0359	0.2442	G
pLARmEB	chr6.S_150805211	6	150805211	-7.00E-04	23.5289	24.6474	0.0414	0.2442	G
FASTmrMLM	chr6.S_153875530	6	153875530	-2.00E-04	7.147	8.0158	0.0082	0.0756	A
pLARmEB	chr6.S_153875530	6	153875530	-0.001	3.7295	4.4672	0.0315	0.0756	A
FASTmrMLM	chr6.S_153875651	6	153875651	-3.00E-04	5.8691	6.6976	0.0185	0.0727	G
pLARmEB	chr6.S_155402748	6	155402748	-1.00E-04	5.4657	6.2798	0.0017	0.2791	T
pLARmEB	chr6.S_155458383	6	155458383	-3.00E-04	21.1335	22.2292	0.0051	0.1163	T
pLARmEB	chr6.S_155597275	6	155597275	-2.00E-04	32.5259	33.7133	0.0019	0.186	C
FASTmrMLM	chr6.S_155625741	6	155625741	-0.0022	24.977	26.1082	1.0922	0.093	T
pKWmEB	chr6.S_155625741	6	155625741	-1.20E-03	3.5075	4.2332	0.5285	0.0941	T
FASTmrMLM	chr6.S_159223784	6	159223784	-1.00E-04	3.8176	4.5599	0.0035	0.1395	T
pLARmEB	chr6.S_159223784	6	159223784	-2.00E-04	12.7596	13.7488	9.00E-04	0.1395	T
pKWmEB	chr6.S_159383064	6	159383064	-5.00E-04	9.0097	9.9263	2.0188	0.2912	T
pKWmEB	chr6.S_159385071	6	159385071	-7.00E-04	5.53	6.3465	4.4094	0.2559	A
FASTmrMLM	chr6.S_159400819	6	159400819	-8.00E-04	14.8912	15.9129	0.2696	0.2267	A
FASTmrMLM	chr6.S_159402129	6	159402129	-9.41E-05	11.1343	12.095	0.003	0.1977	T
pLARmEB	chr6.S_159402129	6	159402129	-8.00E-04	36.778	37.9916	0.0428	0.1977	T
ISIS EM-BLASSO	chr6.S_161116244	6	161116244	0.0015	5.8817	6.7107	1.0955	0.4419	A
FASTmrMLM	chr6.S_161242911	6	161242911	2.00E-04	3.1066	3.8086	0.0182	0.3837	G
pKWmEB	chr6.S_161242911	6	161242911	1.00E-04	8.2066	9.1039	1.865	0.3882	G
pKWmEB	chr6.S_161711958	6	161711958	-7.00E-04	3.8331	4.5762	2.6888	0.0912	G
pLARmEB	chr6.S_3195529	6	3195529	0.0011	43.9137	45.1652	0.0324	0.0988	A
pLARmEB	chr6.S_34889744	6	34889744	4.00E-04	5.7327	6.5565	0.0081	0.125	G
pLARmEB	chr6.S_6618676	6	6618676	-0.0019	40.7473	41.9828	0.0988	0.0698	A
pKWmEB	chr6.S_6618676	6	6618676	-2.10E-03	3.2709	3.9829	1.4131	0.0706	A
ISIS EM-BLASSO	chr6.S_6618676	6	6618676	-0.0017	4.0657	4.8205	0.418	0.0698	A
pKWmEB	chr6.S_6808277	6	6808277	-1.00E-04	4.8017	5.5897	0.5303	0.4559	G
pLARmEB	chr6.S_7621917	6	7621917	-4.00E-04	16.4569	17.4997	0.0088	0.0959	A
pLARmEB	chr7.S_111409232	7	111409232	4.00E-04	7.0689	7.9354	0.013	0.343	A
pLARmEB	chr7.S_138562517	7	138562517	-0.0017	29.6353	30.8029	0.239	0.2762	C
pLARmEB	chr7.S_140009935	7	140009935	2.00E-04	31.989	33.1729	0.0045	0.375	G
pLARmEB	chr7.S_149251428	7	149251428	-0.001	23.4022	24.5196	0.0335	0.0756	T
pLARmEB	chr7.S_156743697	7	156743697	-3.00E-04	12.103	13.0811	0.0041	0.1047	T
pLARmEB	chr7.S_166466754	7	166466754	4.00E-04	13.858	14.8646	0.0029	0.061	C
pLARmEB	chr7.S_166565066	7	166565066	-3.00E-04	6.9174	7.7795	0.0056	0.2355	G
ISIS EM-BLASSO	chr7.S_166565066	7	166565066	-0.0013	14.6618	15.4439	0.6683	0.2355	G
pLARmEB	chr7.S_91364408	7	91364408	-8.76E-05	13.5934	14.5959	3.00E-04	0.1221	G
pLARmEB	chr8.S_4360505	8	4360505	9.2202	6.8299	7.6894	1.761	0.3036	C
mrMLM	chr8.S_4360505	8	4360505	11.8732	6.1864	7.025659	1.295	0.0733	A
FASTmrEMMA	chr8.S_4360505	8	4360505	38.4432	6.6798	7.5347	3.816	0.48	G
pLARmEB	chr8.S_108813559	8	108813559	5.90E-05	17.0078	18.0575	1.00E-04	0.093	A
FASTmrMLM	chr8.S_129755642	8	129755642	-4.00E-04	4.6696	5.452	0.0461	0.0959	G
pLARmEB	chr8.S_129755642	8	129755642	-5.00E-04	11.4129	12.3788	0.0119	0.0959	G
FASTmrMLM	chr8.S_131179631	8	131179631	-4.00E-04	8.4387	9.3417	0.0672	0.4942	C
FASTmrMLM	chr8.S_13910542	8	13910542	-4.01E-05	14.0835	15.0935	3.00E-04	0.0698	G
pKWmEB	chr8.S_13910542	8	13910542	-4.43E-05	3.8222	4.5648	0.1717	0.0706	G
pLARmEB	chr8.S_148315288	8	148315288	-3.00E-04	4.3313	5.0987	0.0077	0.3547	C
FASTmrMLM	chr8.S_156118404	8	156118404	-3.00E-04	6.2148	7.055	0.0129	0.0901	C
pLARmEB	chr8.S_171328542	8	171328542	5.00E-04	31.6363	32.8178	0.0075	0.0843	G
FASTmrMLM	chr8.S_174288976	8	174288976	-1.00E-04	8.6239	9.5314	0.0039	0.1221	A
pLARmEB	chr8.S_20671058	8	20671058	-3.00E-04	30.1025	31.2734	0.0074	0.2674	T
FASTmrMLM	chr8.S_36484612	8	36484612	-8.00E-04	8.6775	9.5863	0.0794	0.064	G
pKWmEB	chr8.S_36484612	8	36484612	-1.70E-03	5.8535	6.6815	3.5514	0.0647	G
pLARmEB	chr8.S_8317980	8	8317980	-2.00E-04	4.6435	5.4248	0.0014	0.1163	A
pLARmEB	chr8.S_97035312	8	97035312	0.0018	52.8419	54.1329	0.0591	0.0523	T
pKWmEB	chr8.S_97035312	8	97035312	1.50E-03	11.4757	12.4427	2.1014	0.0529	T
FASTmrMLM	chr8.S_9901327	8	9901327	-4.00E-04	3.2079	3.9161	0.0339	0.0959	A
pLARmEB	chr8.S_9901327	8	9901327	-6.00E-04	35.8922	37.1006	0.013	0.0959	A
FASTmrMLM	chr9.S_114177323	9	114177323	0.001	4.752	5.5379	0.217	0.0901	C
pLARmEB	chr9.S_128723002	9	128723002	-4.00E-04	8.5117	9.4165	0.0129	0.3023	T
FASTmrMLM	chr9.S_129506287	9	129506287	8.00E-04	7.9436	8.8341	0.2241	0.2645	C
ISIS EM-BLASSO	chr9.S_1330117	9	1330117	-0.0011	3.3295	4.045	0.4299	0.218	G
FASTmrMLM	chr9.S_139700632	9	139700632	-2.97E-05	14.2332	14.996	2.00E-04	0.0901	C
pLARmEB	chr9.S_139700632	9	139700632	-2.00E-04	14.083	15.093	0.0019	0.0901	C
pLARmEB	chr9.S_564051	9	564051	-4.00E-04	20.2797	21.3667	0.0066	0.1424	A
pKWmEB	chr9.S_564051	9	564051	-9.00E-04	9.5802	10.5095	2.0994	0.1441	A
FASTmrMLM	chr9.S_7620614	9	7620614	3.00E-04	26.3978	27.5408	0.0462	0.4622	G
pLARmEB	chr9.S_7620614	9	7620614	1.00E-04	14.1335	14.8916	0.0016	0.4622	G
pLARmEB	chr9.S_95440844	9	95440844	-4.00E-04	10.7307	11.6837	0.0058	0.0698	G
pLARmEB	chr9.S_98745519	9	98745519	-5.00E-04	11.5285	12.4965	0.0168	0.25	A
pKWmEB	chr9.S_98745519	9	98745519	-6.00E-04	3.3394	4.0555	0.8477	0.2529	A
pKWmEB	chr9.S_98758681	9	98758681	-5.00E-04	3.6485	4.3819	2.1669	0.1441	C
ISIS EM-BLASSO	chr9.S_98758681	9	98758681	-0.004	10.9039	11.8602	4.1422	0.1424	C
pKWmEB	chr9.S_98758742	9	98758742	-1.20E-03	6.4602	7.3083	5.107	0.1559	G
