# Supplementary material for: High-Throughput Phenotyping Accelerates the Dissection of the Phenotypic Variation and Genetic Architecture of Shank Vascular Bundles in Maize (Zea mays L.)
Source: Plants (Basel). 2022 May 18;11(10):1339. doi: 10.3390/plants11101339 (PMC9145235; doi:10.3390/plants11101339)
Supplement: Supplementary file 1 [file plants-11-01339-s001.zip › Supplemental Table S4/╜ß╣√_30/VB_D_Final result.csv]

Method	RS#	Chromosome	Marker Position (bp)	QTN effect	LOD score	'-log10(P)'	r2 (%)	MAF	Genotype for code 1	Var_Error	Var_phen (total)
pKWmEB	chr1.S_276307427	1	276307427	4.99E-02	5.3279	6.1368	2.3537	0.2853	A
FASTmrMLM	chr1.S_276307427	1	276307427	0.0363	5.5829	6.4013	1.427	0.3198	G
ISIS EM-BLASSO	chr1.S_266955485	1	266955485	0.044	5.3329	6.142	1.9839	0.2209	G	0.0198	0.0733
pLARmEB	chr1.S_17714068	1	17714068	-0.069	6.7382	7.5949	3.6483	0.1308	C
pKWmEB	chr1.S_17714068	1	17714068	-3.28E-02	6.5407	7.3913	4.2439	0.3471	T
pKWmEB	chr1.S_14033701	1	14033701	9.16E-02	8.279	9.1781	4.8617	0.1088	G	0.0174	0.0729
FASTmrMLM	chr1.S_14033701	1	14033701	-0.0345	5.4307	6.2435	1.558	0.439	A	0.0135	0.0733
pKWmEB	chr10.S_71938997	10	71938997	-1.09E-01	10.2589	11.2025	7.1522	0.0676	C
pLARmEB	chr2.S_131350213	2	131350213	-0.1354	10.5412	11.4905	6.1711	0.061	G
ISIS EM-BLASSO	chr2.S_18001701	2	18001701	-0.0831	6.7442	7.6011	2.0632	0.0581	T
pLARmEB	chr2.S_188161844	2	188161844	0.0432	5.8811	6.7101	2.4098	0.4913	T
FASTmrMLM	chr2.S_223291767	2	223291767	-0.0023	5.1316	5.933	0.0051	0.1919	A
FASTmrMLM	chr2.S_6202212	2	6202212	0.1034	17.5157	18.5717	7.4923	0.1105	C
pKWmEB	chr2.S_6202212	2	6202212	9.31E-02	8.6999	9.6092	6.3543	0.1118	C
pLARmEB	chr3.S_19947199	3	19947199	0.0624	9.3163	10.2398	3.3402	0.2006	G
pLARmEB	chr3.S_210715845	3	210715845	0.054	11.1205	12.0809	3.3171	0.3459	G
ISIS EM-BLASSO	chr3.S_210715845	3	210715845	0.0446	5.733	6.5568	2.3798	0.3459	G
FASTmrMLM	chr3.S_225893992	3	225893992	0.0305	5.783	6.6085	1.0061	0.2645	C
FASTmrMLM	chr4.S_42405876	4	42405876	-0.07	7.3111	8.1846	3.8505	0.1453	C
pKWmEB	chr5.S_6908776	5	6908776	-1.11E-01	8.1454	9.0411	3.6223	0.0559	T
FASTmrMLM	chr6.S_165988552	6	165988552	0.0686	6.2713	7.1133	4.1656	0.1977	G
ISIS EM-BLASSO	chr6.S_165988552	6	165988552	-0.0762	6.1803	7.0194	2.5212	0.0872	G
pKWmEB	chr7.S_123598887	7	189814334	-1.08E-01	6.785	7.6431	5.9575	0.0853	C
ISIS EM-BLASSO	chr7.S_123598887	7	189814334	-0.1122	6.6078	7.4605	7.3592	0.0901	C
pLARmEB	chr7.S_123598887	7	189814334	-0.0916	5.8491	6.6769	4.6654	0.0901	C
FASTmrMLM	chr7.S_123598887	7	123598887	0.0291	5.1222	5.9232	1.1242	0.3924	T
FASTmrMLM	chr7.S_166466754	7	166466754	-0.0746	9.4285	10.3545	6.4024	0.311	T
ISIS EM-BLASSO	chr7.S_166466754	7	166466754	-0.0594	5.824	6.651	4.0603	0.311	T
pLARmEB	chr7.S_166466754	7	166466754	-0.039	5.3729	6.1835	1.6679	0.311	T
pLARmEB	chr8.S_148314932	8	148314932	0.0522	6.1592	6.9976	3.3953	0.3576	C
pLARmEB	chr8.S_88964357	8	88964357	-0.0598	10.7304	11.6834	3.7804	0.314	G
FASTmrMLM	chr8.S_88964357	8	88964357	-0.0571	10.2877	11.2319	3.6246	0.314	G
FASTmrEMMA	chr8.S_88964357	8	88964357	-0.1575	9.0273	9.9443	6.7959	0.314	G
ISIS EM-BLASSO	chr8.S_88964357	8	88964357	-0.0594	6.0472	6.8818	3.9245	0.314	G
pLARmEB	chr9.S_131841975	9	131841975	-0.0582	6.6069	7.4596	4.182	0.3547	C
FASTmrMLM	chr9.S_95074460	9	95074460	0.0189	6.3142	7.1576	0.3432	0.2064	T
