# Supplementary material for: High-Throughput Phenotyping Accelerates the Dissection of the Phenotypic Variation and Genetic Architecture of Shank Vascular Bundles in Maize (Zea mays L.)
Source: Plants (Basel). 2022 May 18;11(10):1339. doi: 10.3390/plants11101339 (PMC9145235; doi:10.3390/plants11101339)
Supplement: Supplementary file 1 [file plants-11-01339-s001.zip › Supplemental Table S4/╜ß╣√_30/VB_LAAVE_Final result.csv]

Method	RS#	Chromosome	Marker Position (bp)	QTN effect	LOD score	'-log10(P)'	r2 (%)	MAF	Genotype for code 1	Var_Error	Var_phen (total)
ISIS EM-BLASSO	chr1.S_182100469	1	182100469	-0.0013	3.0508	3.7493	0.4112	0.4738	G
pKWmEB	chr1.S_216578714	1	216578714	-8.00E-04	9.7524	10.6855	0.429	0.2029	A
FASTmrMLM	chr1.S_224370192	1	224370192	-0.0035	3.6308	4.3633	1.2922	0.1017	C
pKWmEB	chr1.S_224370192	1	224370192	-9.00E-04	9.3423	10.2664	0.8618	0.1029	C
ISIS EM-BLASSO	chr1.S_224370192	1	224370192	-0.0026	5.6297	6.4498	0.7255	0.1017	C
FASTmrMLM	chr1.S_294494118	1	294494118	-0.0035	8.1492	9.045	1.6368	0.1308	T
pLARmEB	chr1.S_294494118	1	294494118	-0.0035	10.8205	11.7752	0.9938	0.1308	T
pKWmEB	chr1.S_294494118	1	294494118	-3.30E-03	7.3788	8.2541	0.7806	0.1324	T
ISIS EM-BLASSO	chr1.S_294494118	1	294494118	-0.0038	9.7744	10.7079	1.9436	0.1308	T
FASTmrMLM	chr1.S_296960013	1	296960013	-0.0025	5.7106	6.5336	0.8749	0.1192	G
pLARmEB	chr1.S_296960013	1	296960013	-0.0026	6.1087	6.9454	0.5876	0.1192	G
ISIS EM-BLASSO	chr1.S_296960013	1	296960013	-0.0023	13.9401	14.6887	0.748	0.1192	G
FASTmrMLM	chr1.S_297161563	1	297161563	-3.00E-04	3.3715	4.0894	0.0184	0.2035	C
FASTmrMLM	chr1.S_3194281	1	3194281	-0.0084	23.5108	24.6292	6.71	0.093	C	1.00E-04	4.00E-04
pLARmEB	chr1.S_3194281	1	3194281	-0.008	12.9453	13.9376	3.8051	0.093	C	1.00E-04	4.00E-04
pKWmEB	chr1.S_3194281	1	3194281	-5.40E-03	38.4055	39.6284	5.4818	0.0941	C
ISIS EM-BLASSO	chr1.S_3194281	1	3194281	-0.0076	21.2768	22.374	5.5171	0.093	C	0	4.00E-04
pKWmEB	chr1.S_33880353	1	33880353	1.20E-03	9.6595	10.5906	1.5468	0.0853	G
FASTmrMLM	chr1.S_51007067	1	51007067	-4.00E-04	3.55	4.278	0.0197	0.1657	C
pKWmEB	chr1.S_51007067	1	51007067	-2.00E-03	10.4932	11.4415	0.7539	0.1559	C
FASTmrMLM	chr1.S_52769081	1	52769081	-0.001	3.3393	4.0554	0.237	0.4477	G
pLARmEB	chr1.S_52769081	1	52769081	-0.0012	5.1023	5.9025	0.2269	0.4477	G
pKWmEB	chr1.S_65894891	1	65894891	-6.00E-04	3.1356	3.8394	0.0471	0.1059	C
pKWmEB	chr1.S_87764711	1	87764711	-4.03E-05	7.1381	8.0066	0.9076	0.0735	C	1.82E-05	4.00E-04
pKWmEB	chr10.S_138469878	10	138469878	1.00E-03	6.449	7.2967	0.0581	0.0912	T
FASTmrMLM	chr10.S_143066178	10	143066178	0.0034	10.2597	11.2033	1.7961	0.1715	C
ISIS EM-BLASSO	chr10.S_143068626	10	143068626	0.0018	5.5659	6.3837	0.4654	0.1657	T
pKWmEB	chr10.S_144616899	10	144616899	8.00E-04	5.8599	6.6881	0.0907	0.0647	G
pKWmEB	chr10.S_144725946	10	144725946	-1.10E-03	14.9212	15.9433	2.1612	0.1706	A
FASTmrMLM	chr10.S_145939839	10	145939839	-4.00E-04	3.9271	4.675	0.0109	0.061	G
pLARmEB	chr10.S_6134989	10	6134989	-0.0046	9.4326	10.3587	1.9928	0.1453	G
pKWmEB	chr10.S_6134989	10	6134989	-1.80E-03	5.5492	6.3664	0.7948	0.1471	G
ISIS EM-BLASSO	chr10.S_6134989	10	6134989	-0.0024	3.5406	4.2681	0.8639	0.1453	G
pKWmEB	chr10.S_90472307	10	90472307	-9.00E-04	3.1708	3.8768	0.0009	0.0971	A
FASTmrMLM	chr10.S_9908733	10	9908733	0.0011	13.9288	14.6768	0.1951	0.1802	G
pLARmEB	chr10.S_9908733	10	9908733	0.0021	14.9026	15.6948	0.4449	0.1802	G
pKWmEB	chr2.S_168896505	2	168896505	7.00E-04	4.089	4.8449	1.4364	0.1118	A
pKWmEB	chr2.S_188064213	2	188064213	1.50E-03	3.3012	4.015	0.1217	0.0853	A
pKWmEB	chr2.S_204884270	2	204884270	5.00E-04	3.9164	4.6638	0.0016	0.0765	G
ISIS EM-BLASSO	chr2.S_225537493	2	225537493	-0.0019	3.7734	4.5134	0.693	0.2035	G
pKWmEB	chr2.S_235802970	2	235802970	-7.00E-04	12.4061	13.3894	0.8937	0.2794	C
pKWmEB	chr2.S_235802970	2	235802970	9.00E-04	12.8139	13.804	1.7092	0.3941	G
pLARmEB	chr2.S_49016282	2	49016282	0.0014	6.544	7.3947	0.1901	0.1424	A
mrMLM	chr3.S_169745878	3	169745878	1.0211	5.3971	6.208646	1.6986	0.2509	T
FASTmrMLM	chr3.S_169745878	3	169745878	1.8789	7.7945	8.6811	3.3116	0.0818	T
pKWmEB	chr2.S_49016282	2	49016282	-1.10E-03	6.642	7.4958	1.2124	0.0971	C
FASTmrMLM	chr3.S_115424397	3	115424397	-0.0034	6.477	7.3256	1.0333	0.1076	T
pLARmEB	chr3.S_115424397	3	115424397	-0.0048	6.1271	6.9644	1.2979	0.1076	T
pKWmEB	chr3.S_115424397	3	115424397	-1.20E-03	3.4815	4.2057	0.127	0.0971	T
pLARmEB	chr3.S_11652505	3	11652505	-0.0034	3.472	4.1957	0.9772	0.1366	T
FASTmrMLM	chr3.S_11655213	3	11655213	-0.0012	3.1382	3.8422	0.1866	0.1308	C
ISIS EM-BLASSO	chr3.S_13312835	3	13312835	0.0015	3.7099	4.4466	0.5746	0.4215	T
pKWmEB	chr3.S_166436048	3	166436048	-6.00E-04	3.3125	4.027	0.0276	0.0794	C
FASTmrMLM	chr3.S_170537575	3	170537575	0.0041	8.9713	9.887	3.1341	0.1948	G
pLARmEB	chr3.S_170537575	3	170537575	0.0033	10.5755	11.5254	1.2834	0.1948	G
pKWmEB	chr3.S_170537575	3	170537575	2.10E-03	22.3244	23.4318	1.195	0.1971	G
FASTmrMLM	chr3.S_175706146	3	175706146	-0.0031	8.4415	9.3446	0.7236	0.0669	C
pLARmEB	chr3.S_175706146	3	175706146	-0.0042	6.2026	7.0424	0.8275	0.0669	C
pKWmEB	chr3.S_175706146	3	175706146	-1.50E-03	5.7202	6.5435	1.7794	0.0676	C
FASTmrMLM	chr3.S_2067650	3	2067650	-0.0041	19.877	20.9597	2.8274	0.1599	C
pLARmEB	chr3.S_2067650	3	2067650	-0.0045	14.5563	15.5732	2.09	0.1599	C
pKWmEB	chr3.S_2067650	3	2067650	-3.40E-03	9.3472	10.2714	1.8156	0.1618	C
ISIS EM-BLASSO	chr3.S_2067650	3	2067650	-0.0071	29.9362	31.106	8.2942	0.1599	C
pKWmEB	chr4.S_1220443	4	1220443	-1.30E-03	5.4667	6.2808	1.2732	0.1	G
ISIS EM-BLASSO	chr4.S_1220443	4	1220443	-0.0033	5.5114	6.3272	1.0228	0.0988	G
pKWmEB	chr4.S_1255471	4	1255471	3.00E-04	8.0913	8.9856	0.4708	0.4941	G
FASTmrMLM	chr4.S_192219130	4	192219130	-0.0035	12.6859	13.6739	2.9058	0.3605	T
pLARmEB	chr4.S_192219130	4	192219130	-0.0014	3.2562	3.9673	0.313	0.3605	T
pKWmEB	chr4.S_192219130	4	192219130	-1.20E-03	12.1458	13.1247	1.5001	0.3647	T
FASTmrMLM	chr4.S_197774925	4	197774925	0.0017	4.4538	5.2267	0.2671	0.1308	C
pLARmEB	chr4.S_197774925	4	197774925	0.0018	4.3315	5.0989	0.1935	0.1308	C
FASTmrMLM	chr4.S_235458067	4	235458067	9.00E-04	8.6316	9.5393	0.1832	0.4041	T
pLARmEB	chr4.S_235458067	4	235458067	0.0018	11.3047	12.2686	0.5062	0.4041	T
pKWmEB	chr4.S_235458067	4	235458067	1.10E-03	9.1143	10.0333	0.325	0.4029	T
pKWmEB	chr4.S_235458067	4	235458067	-5.00E-04	10.0986	11.0389	0.4425	0.0706	T
pKWmEB	chr4.S_2595268	4	2595268	-6.00E-04	3.3681	4.0858	0.0463	0.0882	G
pKWmEB	chr5.S_164330405	5	164330405	8.00E-04	4.5422	5.3191	1.2089	0.1059	G
pKWmEB	chr5.S_168088903	5	168088903	-1.20E-03	6.2257	7.0663	1.8677	0.1088	G
ISIS EM-BLASSO	chr5.S_180632700	5	180632700	-0.0014	5.5719	6.3899	0.1818	0.093	C
pKWmEB	chr5.S_205281516	5	205281516	-9.00E-04	16.2863	17.3269	2.5235	0.0559	T
pLARmEB	chr5.S_2606748	5	2606748	-0.0033	11.194	12.1558	1.0447	0.2238	A
ISIS EM-BLASSO	chr5.S_2795725	5	2795725	8.00E-04	3.4243	4.1453	0.1086	0.2413	G
pLARmEB	chr5.S_3535356	5	3535356	-0.0014	4.7132	5.4975	0.2205	0.2645	T
pKWmEB	chr5.S_61795408	5	61795408	-1.60E-03	8.0684	8.9622	2.1222	0.1941	G
ISIS EM-BLASSO	chr5.S_61795408	5	61795408	-0.0057	22.1825	23.2885	6.1042	0.1919	G
pKWmEB	chr5.S_6689706	5	6689706	4.00E-04	3.377	4.0953	0.562	0.0559	C
FASTmrMLM	chr5.S_74453988	5	74453988	-0.0011	3.0663	3.7658	0.0929	0.0785	C
pLARmEB	chr5.S_74453988	5	74453988	-0.0036	7.9691	8.8603	0.6633	0.0785	C
pKWmEB	chr5.S_74453988	5	74453988	-1.20E-03	10.4548	11.4023	2.6642	0.0794	C
FASTmrMLM	chr5.S_76681843	5	76681843	-0.0032	5.8783	6.7072	1.6195	0.157	C
pLARmEB	chr5.S_76681843	5	76681843	-0.0022	5.9183	6.7485	0.4658	0.157	C
pKWmEB	chr5.S_76681843	5	76681843	-2.40E-03	9.6115	10.5415	0.8066	0.1588	C
ISIS EM-BLASSO	chr5.S_76681843	5	76681843	-0.002	3.5284	4.2552	0.6496	0.157	C
pKWmEB	chr5.S_82425702	5	82425702	6.00E-04	10.2367	11.1798	0.3668	0.1382	G
ISIS EM-BLASSO	chr6.S_118806310	6	118806310	-0.002	3.2858	3.9987	0.3555	0.0843	C
pKWmEB	chr6.S_150805211	6	150805211	-1.10E-03	6.776	7.6339	0.4957	0.2471	G
FASTmrMLM	chr6.S_150805211	6	150805211	-0.0028	8.1042	8.9989	1.2766	0.186	C
pLARmEB	chr6.S_150805211	6	150805211	-0.0024	3.0177	3.7141	0.5813	0.186	C
pKWmEB	chr6.S_150805211	6	150805211	-7.00E-04	3.0081	3.7039	0.0001	0.1882	C
pKWmEB	chr6.S_153875530	6	153875530	-2.00E-04	7.3759	8.2512	0.0067	0.0765	A
pKWmEB	chr6.S_159383064	6	159383064	-3.00E-04	18.5359	19.6038	0.7349	0.2912	T
pKWmEB	chr6.S_161116244	6	161116244	-5.00E-04	10.874	11.8297	0.5253	0.4412	A
pKWmEB	chr6.S_161646242	6	161646242	-8.00E-04	5.8298	6.657	0.7691	0.1382	C
pKWmEB	chr6.S_161711958	6	161711958	-1.00E-03	3.3242	4.0394	2.2268	0.0912	G
FASTmrMLM	chr6.S_2886422	6	2886422	3.00E-04	3.6563	4.3901	0.0145	0.1221	C
pKWmEB	chr6.S_3195529	6	3195529	8.00E-04	3.6034	4.3344	0.2406	0.0941	A
FASTmrMLM	chr6.S_6618676	6	6618676	-8.00E-04	19.1532	20.2281	2.0702	0.2559	A
ISIS EM-BLASSO	chr6.S_6618676	6	6618676	-0.0046	21.782	22.8841	4.2437	0.2529	A
pKWmEB	chr6.S_6618676	6	6618676	-3.20E-03	13.7422	14.747	2.8602	0.0706	A
pLARmEB	chr7.S_138562517	7	138562517	-0.0011	4.6579	5.4398	0.1595	0.2762	C
pKWmEB	chr7.S_161922222	7	161922222	-7.00E-04	4.1091	4.866	0.4207	0.2382	G
ISIS EM-BLASSO	chr7.S_161922222	7	161922222	-0.0015	3.7074	4.444	0.4256	0.2355	G
FASTmrMLM	chr7.S_161961011	7	161961011	0.0025	8.3354	9.2359	0.7901	0.1279	G
pLARmEB	chr7.S_161961011	7	161961011	0.0016	5.8375	6.6649	0.2053	0.1279	G
pKWmEB	chr7.S_161961011	7	161961011	1.30E-03	6.1132	6.95	1.5743	0.1294	G
pKWmEB	chr7.S_168681341	7	168681341	6.00E-04	4.1427	4.9012	0.8129	0.15	A
FASTmrMLM	chr8.S_131179631	8	131179631	-6.00E-04	4.5832	5.3619	0.0969	0.4942	C
pLARmEB	chr8.S_152705096	8	152705096	2.00E-04	3.085	3.7857	0.004	0.1483	T
pKWmEB	chr8.S_97035312	8	97035312	-9.00E-04	7.6072	8.4888	1.9781	0.3618	C
ISIS EM-BLASSO	chr8.S_97035312	8	97035312	-0.0025	11.5727	12.5415	1.3203	0.3547	C
FASTmrMLM	chr9.S_119938044	9	119938044	0.006	10.7892	11.7433	1.8028	0.0523	T
pLARmEB	chr9.S_119938044	9	119938044	0.0093	11.368	12.333	2.7261	0.0523	T
ISIS EM-BLASSO	chr9.S_119938044	9	119938044	0.0037	4.6083	5.3881	0.681	0.0523	T
pLARmEB	chr9.S_119938044	9	119938044	-0.0027	6.3657	7.2108	0.513	0.1017	G
pKWmEB	chr9.S_129187941	9	129187941	-1.60E-03	9.8033	10.7374	0.1912	0.4353	C
FASTmrMLM	chr9.S_129506287	9	129506287	0.0028	7.2844	8.1571	1.4519	0.2645	C
pLARmEB	chr9.S_95440844	9	95440844	-0.0033	5.5992	6.4182	0.5607	0.0698	G
pKWmEB	chr9.S_98758681	9	98758681	-5.00E-04	3.5015	4.2268	1.4258	0.1441	C
