# Supplementary material for: High-Throughput Phenotyping Accelerates the Dissection of the Phenotypic Variation and Genetic Architecture of Shank Vascular Bundles in Maize (Zea mays L.)
Source: Plants (Basel). 2022 May 18;11(10):1339. doi: 10.3390/plants11101339 (PMC9145235; doi:10.3390/plants11101339)
Supplement: Supplementary file 1 [file plants-11-01339-s001.zip › Supplemental Table S4/╜ß╣√_30/VB_LWR_Final result.csv]

Method	RS#	Chromosome	Marker Position (bp)	QTN effect	LOD score	'-log10(P)'	r2 (%)	MAF
FASTmrEMMA	chr1.S_12481583	1	12481583	1.04E-05	7.1618	8.031	0.0094	0.4273
pKWmEB	chr1.S_12946709	1	12946709	4.00E-05	3.4862	4.2107	0.5449	0.1147
FASTmrMLM	chr1.S_166770310	1	166770310	-2.81E-05	4.4602	5.2334	0.1336	0.1192
pKWmEB	chr1.S_166770310	1	166770310	-2.24E-05	3.9693	4.7193	1.8158	0.1206
ISIS EM-BLASSO	chr1.S_166770310	1	166770310	-6.08E-05	8.4686	9.3724	0.6235	0.1192
FASTmrMLM	chr1.S_189593209	1	189593209	-2.90E-05	3.217	3.9258	0.1751	0.1395
pLARmEB	chr1.S_197056116	1	197056116	1.71E-05	5.3653	6.1757	0.0268	0.0959
pKWmEB	chr1.S_226006946	1	226006946	-3.90E-05	7.9857	8.8773	1.5817	0.1559
pKWmEB	chr1.S_25711479	1	25711479	-2.23E-05	4.0665	4.8213	1.9251	0.0588
pLARmEB	chr1.S_27141385	1	27141385	-2.08E-05	4.546	5.323	0.0349	0.093
FASTmrEMMA	chr1.S_274713053	1	274713053	-1.21E-05	3.4636	4.1868	0.0131	0.4651
ISIS EM-BLASSO	chr1.S_277845798	1	277845798	-6.22E-05	3.777	4.5172	0.7578	0.1424
pKWmEB	chr1.S_292893346	1	292893346	2.86E-05	3.573	4.3023	0.3912	0.0765
pKWmEB	chr1.S_300888363	1	300888363	-3.55E-05	3.292	4.0053	0.4395	0.0971
FASTmrEMMA	chr10.S_132552593	10	132552593	-1.19E-05	3.169	3.8749	0.0111	0.3169
pLARmEB	chr10.S_132613643	10	132613643	1.37E-05	4.627	5.4076	0.0191	0.1453
FASTmrEMMA	chr10.S_132620909	10	132620909	-1.31E-05	4.6099	5.3897	0.0148	0.3634
FASTmrMLM	chr10.S_133587791	10	133587791	-1.55E-05	5.6501	6.4709	0.0355	0.0988
FASTmrMLM	chr10.S_137286252	10	137286252	-1.66E-05	3.4544	4.1771	0.0895	0.2791
FASTmrMLM	chr2.S_136115264	2	136115264	-2.56E-05	3.2219	3.931	0.1199	0.0901
pKWmEB	chr2.S_136115264	2	136115264	-3.53E-05	3.7128	4.4496	1.1962	0.0912
pKWmEB	chr2.S_15973378	2	15973378	-1.41E-05	3.4061	4.126	0.6862	0.0824
FASTmrMLM	chr2.S_175090487	2	175090487	1.00E-05	3.0707	3.7705	0.0103	0.0785
pLARmEB	chr2.S_211738977	2	211738977	-4.08E-05	5.9507	6.7821	0.2531	0.2093
FASTmrMLM	chr2.S_213191236	2	213191236	4.10E-05	5.6189	6.4386	0.5127	0.2326
pKWmEB	chr2.S_213191236	2	213191236	3.70E-05	5.2954	6.1031	1.8004	0.2353
FASTmrMLM	chr2.S_217651017	2	217651017	-2.40E-05	5.8462	6.6739	0.1338	0.157
FASTmrEMMA	chr2.S_220142853	2	220142853	6.75E-05	4.3069	5.0731	0.1425	0.0959
pLARmEB	chr2.S_22074718	2	22074718	2.38E-05	3.8732	4.6184	0.0829	0.2267
FASTmrMLM	chr2.S_22994379	2	22994379	1.92E-05	3.008	3.7038	0.0725	0.1076
FASTmrMLM	chr2.S_31944531	2	31944531	-2.37E-05	3.2529	3.9639	0.1028	0.1105
FASTmrEMMA	chr2.S_33499356	2	33499356	-1.86E-05	5.1983	6.0023	0.0326	0.4884
FASTmrEMMA	chr2.S_34695085	2	34695085	1.17E-05	14.2639	15.2765	0.0111	0.2994
ISIS EM-BLASSO	chr2.S_34695250	2	34695250	-9.05E-05	13.4842	14.485	2.6908	0.2878
FASTmrMLM	chr2.S_34695252	2	34695252	-7.48E-05	21.8632	22.9661	1.819	0.2849
pLARmEB	chr2.S_34695252	2	34695252	-6.26E-05	6.3523	7.197	0.6647	0.2849
pKWmEB	chr2.S_34695252	2	34695252	-7.59E-05	14.1138	15.1242	4.2501	0.2824
FASTmrEMMA	chr2.S_34698885	2	34698885	2.83E-05	15.0741	16.0984	0.0629	0.3023
FASTmrMLM	chr2.S_51809211	2	51809211	-2.04E-05	3.0459	3.7441	0.079	0.1279
pKWmEB	chr2.S_51809211	2	51809211	-2.43E-05	4.6351	5.416	1.3007	0.1294
FASTmrMLM	chr2.S_63666206	2	63666206	1.87E-05	5.5813	6.3996	0.0515	0.1017
pKWmEB	chr2.S_63667772	2	63667772	1.98E-05	4.7497	5.5355	0.795	0.1382
FASTmrMLM	chr3.S_127851736	3	127851736	-5.00E-05	12.4488	13.4328	0.8884	0.314
pKWmEB	chr3.S_127851736	3	127851736	-5.07E-05	14.5437	15.5604	3.3796	0.3176
ISIS EM-BLASSO	chr3.S_127851736	3	127851736	-9.16E-05	14.629	15.647	2.9778	0.314
FASTmrEMMA	chr3.S_127852273	3	127852273	-1.66E-05	5.1469	5.9489	0.0223	0.3459
FASTmrEMMA	chr3.S_127852492	3	127852492	-1.82E-05	21.82	22.9226	0.027	0.3517
FASTmrEMMA	chr3.S_1304189	3	1304189	1.64E-05	3.5682	4.2973	0.0159	0.2006
pKWmEB	chr3.S_141266865	3	141266865	2.02E-05	7.0359	7.9015	12.6048	0.3324
pKWmEB	chr3.S_141266885	3	141266885	-1.27E-05	6.0152	6.8487	14.3772	0.3382
FASTmrMLM	chr3.S_143487492	3	143487492	-2.38E-05	3.9409	4.6895	0.0443	0.0523
pLARmEB	chr3.S_143487492	3	143487492	-2.92E-05	5.3678	6.1782	0.0348	0.0523
pKWmEB	chr3.S_154739471	3	154739471	1.13E-05	3.8466	4.5904	1.0548	0.3206
FASTmrEMMA	chr3.S_154976641	3	154976641	-2.18E-05	3.6096	4.3409	0.0439	0.4884
FASTmrMLM	chr3.S_195107456	3	195107456	-3.81E-05	9.3447	10.2689	0.5596	0.4012
FASTmrEMMA	chr3.S_195107456	3	195107456	-3.18E-05	3.7595	4.4988	0.0911	0.4012
pKWmEB	chr3.S_195107456	3	195107456	-3.97E-05	4.0218	4.7744	0.3249	0.4
FASTmrEMMA	chr3.S_195107637	3	195107637	-2.36E-05	4.4545	5.2275	0.0479	0.3517
pKWmEB	chr3.S_20407990	3	20407990	-3.33E-05	10.121	11.0618	2.678	0.3853
FASTmrEMMA	chr3.S_232019218	3	232019218	-1.28E-05	4.4883	5.2628	0.0143	0.3459
FASTmrMLM	chr3.S_2728519	3	2728519	-3.45E-05	7.2301	8.1013	0.4679	0.4709
pLARmEB	chr4.S_176500590	4	176500590	-2.14E-05	8.1576	9.0536	0.0226	0.061
pKWmEB	chr4.S_176500590	4	176500590	-1.94E-05	5.8194	6.6462	1.912	0.0618
FASTmrMLM	chr5.S_191129001	5	191129001	-2.00E-04	6.8612	7.7216	0.0015	0.1	C
mrMLM	chr5.S_191129001	5	191129001	-6.0452	5.747	6.571273	0.8862	0.4725	G
FASTmrEMMA	chr5.S_161082331	5	161082331	-1.25E-05	4.858	5.6483	0.0141	0.4942
FASTmrEMMA	chr5.S_163122834	5	163122834	2.08E-05	8.6465	9.5546	0.039	0.4564
ISIS EM-BLASSO	chr5.S_163122834	5	163122834	5.55E-05	5.4115	6.2236	1.213	0.4564
FASTmrEMMA	chr5.S_201471711	5	201471711	1.66E-05	7.3551	8.2298	0.0255	0.4651
pLARmEB	chr5.S_201586250	5	201586250	-5.67E-05	6.4032	7.2495	0.6493	0.468
FASTmrEMMA	chr5.S_201595103	5	201595103	-1.31E-05	5.3311	6.1402	0.0156	0.4448
FASTmrEMMA	chr5.S_201596999	5	201596999	2.24E-05	3.7403	4.4786	0.0444	0.3953
FASTmrMLM	chr5.S_201595103	5	201595103	-3.91E-05	5.9298	6.7604	0.4963	0.2413
FASTmrEMMA	chr5.S_201595103	5	201595103	-1.31E-05	3.9666	4.7165	0.0107	0.2413
pKWmEB	chr5.S_201595103	5	201595103	-3.48E-05	4.0548	4.8091	6.6097	0.2441
ISIS EM-BLASSO	chr5.S_201595103	5	201595103	-8.72E-05	6.6967	7.5521	2.4708	0.2413
FASTmrEMMA	chr5.S_203817382	5	203817382	2.34E-05	3.4685	4.1919	0.0454	0.3227
pKWmEB	chr5.S_33900413	5	33900413	3.47E-05	5.7876	6.6133	2.1235	0.35
FASTmrEMMA	chr5.S_84065771	5	84065771	1.77E-05	4.7877	5.5751	0.03	0.4942
FASTmrEMMA	chr5.S_84825104	5	84825104	2.86E-05	3.8109	4.5529	0.0501	0.1977
FASTmrMLM	chr5.S_203652093	5	203652093	-4.19E-05	13.974	14.9823	0.4932	0.2238
pKWmEB	chr5.S_203652093	5	203652093	-4.35E-05	6.175	7.0139	1.4951	0.2206
FASTmrEMMA	chr6.S_114380906	6	114380906	-3.33E-05	4.9197	5.7126	0.0965	0.3488
FASTmrEMMA	chr6.S_124662729	6	124662729	-1.27E-05	4.5625	5.3402	0.014	0.3488
ISIS EM-BLASSO	chr6.S_124662729	6	124662729	-7.40E-05	4.7877	5.5751	1.9884	0.3488
FASTmrEMMA	chr6.S_129659883	6	129659883	1.22E-05	3.2619	3.9734	0.0134	0.4709
FASTmrMLM	chr6.S_148059511	6	148059511	3.55E-05	13.5318	14.5334	0.271	0.1134
pKWmEB	chr6.S_148059511	6	148059511	4.23E-05	15.9648	17.0012	5.1593	0.1118
pKWmEB	chr6.S_152209607	6	152209607	-3.86E-05	8.0607	8.9543	1.9127	0.3441
FASTmrMLM	chr6.S_156374577	6	156374577	-1.61E-05	3.1184	3.8211	0.0584	0.1541
pLARmEB	chr6.S_156374577	6	156374577	-2.15E-05	4.5419	5.3188	0.0549	0.1541
pKWmEB	chr6.S_156374577	6	156374577	-2.58E-05	3.1445	3.8489	0.7536	0.1559
FASTmrEMMA	chr6.S_156400476	6	156400476	-1.41E-05	4.731	5.516	0.0169	0.3953
ISIS EM-BLASSO	chr6.S_25581860	6	25581860	-7.07E-05	9.4399	10.3662	1.9654	0.4738
pLARmEB	chr6.S_60968041	6	60968041	1.92E-05	3.664	4.3982	0.027	0.0988
FASTmrEMMA	chr6.S_89065965	6	89065965	-1.56E-05	5.8304	6.6576	0.0219	0.3808
FASTmrEMMA	chr6.S_98075901	6	98075901	-4.38E-05	18.2512	19.3159	0.1203	0.2064
FASTmrMLM	chr7.S_108008639	7	108008639	-3.50E-05	12.0948	13.0728	0.2706	0.1192
pKWmEB	chr7.S_108008639	7	108008639	-4.05E-05	6.7172	7.5733	2.3689	0.1206
FASTmrEMMA	chr7.S_109950542	7	109950542	-1.03E-05	3.8239	4.5666	0.0096	0.3837
FASTmrEMMA	chr7.S_117707851	7	117707851	4.12E-05	5.0662	5.8649	0.1638	0.4535
FASTmrEMMA	chr7.S_137317960	7	137317960	-3.06E-05	5.422	6.2345	0.0857	0.4826
FASTmrEMMA	chr7.S_148179653	7	148179653	1.12E-05	3.968	4.7179	0.0108	0.3576
ISIS EM-BLASSO	chr7.S_154474313	7	154474313	3.34E-05	5.7286	6.5522	0.2529	0.1541
ISIS EM-BLASSO	chr7.S_154507292	7	154507292	-9.25E-05	7.8201	8.7074	2.4858	0.2064
FASTmrEMMA	chr7.S_157670356	7	157670356	-1.05E-05	4.1039	4.8605	0.0037	0.1221
FASTmrMLM	chr7.S_174775391	7	174775391	-2.62E-05	3.9553	4.7046	0.1389	0.1453
FASTmrMLM	chr7.S_2558106	7	2558106	-2.73E-05	9.9754	10.9132	0.0879	0.0669
pLARmEB	chr7.S_2558106	7	2558106	-3.31E-05	6.4092	7.2557	0.0673	0.0669
pKWmEB	chr7.S_2558106	7	2558106	-2.72E-05	8.2137	9.1111	2.8893	0.0676
ISIS EM-BLASSO	chr7.S_51469623	7	51469623	-5.63E-05	7.2374	8.1088	0.906	0.2355
pKWmEB	chr8.S_104424059	8	104424059	-2.41E-05	7.847	8.735	0.3795	0.1735
FASTmrEMMA	chr8.S_16422721	8	16422721	4.58E-05	4.7882	5.5757	0.1847	0.3866
FASTmrMLM	chr8.S_171213236	8	171213236	1.31E-05	3.1575	3.8627	0.0675	0.4855
FASTmrMLM	chr8.S_174306624	8	174306624	-3.54E-05	12.9546	13.947	0.4856	0.4215
pKWmEB	chr8.S_174306624	8	174306624	-2.43E-05	4.4588	5.232	1.7566	0.4265
pLARmEB	chr8.S_174306669	8	174306669	-3.33E-05	5.4666	6.2807	0.2278	0.4477
FASTmrMLM	chr9.S_115380240	9	115380240	3.05E-05	10.1585	11.1	0.2269	0.1599
pLARmEB	chr9.S_115380240	9	115380240	5.07E-05	10.6554	11.6069	0.3288	0.1599
pKWmEB	chr9.S_115380240	9	115380240	2.82E-05	6.5099	7.3596	1.1776	0.1618
FASTmrMLM	chr9.S_123003159	9	123003159	-1.76E-05	7.8544	8.7426	0.0318	0.0669
FASTmrMLM	chr9.S_129983704	9	129983704	-4.79E-05	13.8218	14.8278	0.179	0.0988
pKWmEB	chr9.S_129983704	9	129983704	-4.42E-05	7.5305	8.41	1.3038	0.0941
pKWmEB	chr9.S_154544218	9	154544218	-2.90E-05	4.0663	4.8211	0.4256	0.1265
FASTmrMLM	chr9.S_15979142	9	15979142	-1.68E-05	5.3001	6.108	0.0892	0.2297
pLARmEB	chr9.S_15979142	9	15979142	-2.82E-05	4.1532	4.9122	0.1321	0.2297
pKWmEB	chr9.S_38435263	9	38435263	-2.32E-05	5.124	5.9251	3.2718	0.0824
FASTmrMLM	chr9.S_4652365	9	4652365	2.85E-05	3.1721	3.8782	0.1427	0.1279
pLARmEB	chr9.S_8778587	9	8778587	-4.06E-05	3.0994	3.801	0.1738	0.1395
FASTmrMLM	chr9.S_8778588	9	8778588	-3.65E-05	3.9894	4.7404	0.2609	0.1366
