# Supplementary material for: High-Throughput Phenotyping Accelerates the Dissection of the Phenotypic Variation and Genetic Architecture of Shank Vascular Bundles in Maize (Zea mays L.)
Source: Plants (Basel). 2022 May 18;11(10):1339. doi: 10.3390/plants11101339 (PMC9145235; doi:10.3390/plants11101339)
Supplement: Supplementary file 1 [file plants-11-01339-s001.zip › Supplemental Table S4/╜ß╣√_30/VB_N_Final result.csv]

Method	RS#	Chromosome	Marker Position (bp)	QTN effect	LOD score	'-log10(P)'	r2 (%)	MAF	Genotype for code 1	Var_Error	Var_phen (total)
FASTmrEMMA	chr1.S_41220366	1	41220366	18.2835	3.8618	4.6064	2.5769	0.2471	C	886.2739	2092.8196
pKWmEB	chr1.S_256803882	1	256803882	-9.9227	5.7109	6.5339	4.495	0.1353	A
mrMLM	chr1.S_272218436	1	272218436	9.0353	4.939	5.732659	3.9008	0.4618	G
FASTmrMLM	chr1.S_279572240	1	279572240	26.5975	15.2498	16.2765	7.404	0.0727	A
FASTmrEMMA	chr1.S_279572240	1	279572240	50.1874	6.6413	7.4951	7.2363	0.0727	A
pLARmEB	chr1.S_41220366	1	41220366	12.5896	3.2319	3.9416	1.6589	0.0727	A
pKWmEB	chr1.S_279572240	1	279572240	21.516	10.5793	11.5293	5.2226	0.0676	A	428.2304	2090.8377
ISIS EM-BLASSO	chr1.S_279572240	1	279572240	11.8339	4.0917	4.8478	1.4657	0.0727	A
ISIS EM-BLASSO	chr1.S_30748023	1	30748023	-12.9648	7.9942	8.8861	4.5034	0.1221	N	375.5208	2092.8196
mrMLM	chr1.S_56221545	1	56221545	13.0073	11.0299	11.988618	7.2273	0.3412	C	430.879	2092.8196
FASTmrMLM	chr1.S_56221545	1	56221545	9.9724	3.3325	4.0482	1.693	0.0785	C	473.8142	2092.8196
pKWmEB	chr1.S_56221545	1	56221545	11.7305	4.9219	5.7149	3.4987	0.0794	C
ISIS EM-BLASSO	chr1.S_56221545	1	56221545	12.125	5.4377	6.2508	2.5027	0.0785	C
pLARmEB	chr1.S_88340235	1	88340235	14.575	4.8087	5.597	3.4256	0.0756	T	567.9005	2092.8196
mrMLM	chr1.S_92787915	1	92787915	8.6525	4.0451	4.798887	2.8034	0.2588	C
pLARmEB	chr10.S_2009412	10	2009412	11.1812	4.7145	5.4988	2.1283	0.0959	G
FASTmrMLM	chr10.S_2009753	10	2009753	7.9187	3.7389	4.4771	1.0675	0.0959	T
pKWmEB	chr10.S_2009753	10	2009753	11.5531	6.0968	6.9331	3.4215	0.0971	T
FASTmrMLM	chr10.S_4776614	10	4776614	7.3212	4.5247	5.3008	1.7297	0.1802	A
pLARmEB	chr2.S_118511720	2	118511720	7.5404	5.3818	6.1928	2.6801	0.4477	A
FASTmrMLM	chr2.S_142392877	2	142392877	-10.5631	7.9368	8.8272	3.9359	0.2326	T
ISIS EM-BLASSO	chr2.S_142392877	2	142392877	-10.672	9.4121	10.3378	4.0175	0.2326	T
pKWmEB	chr2.S_142394865	2	142394865	-9.4847	7.3108	8.1842	3.2627	0.2294	A
FASTmrMLM	chr2.S_214532627	2	214532627	9.4599	4.4508	5.2236	2.2635	0.1395	G
pKWmEB	chr2.S_214532627	2	214532627	8.1448	4.1253	4.883	2.7308	0.1353	G
pKWmEB	chr2.S_31945787	2	31945787	7.8323	5.6866	6.5087	3.078	0.2	C
ISIS EM-BLASSO	chr2.S_34695227	2	34695227	15.2333	19.9438	21.0272	9.2515	0.2936	T
FASTmrMLM	chr2.S_34695250	2	34695250	9.601	6.8487	7.7087	3.6751	0.2878	C
pLARmEB	chr2.S_34695250	2	34695250	10.5686	7.1739	8.0435	4.4531	0.2878	C
pKWmEB	chr2.S_34695250	2	34695250	11.9002	11.1476	12.1085	7.1384	0.2853	C
mrMLM	chr2.S_34695252	2	34695252	9.6909	5.2095	6.0139	3.7011	0.2824	T
mrMLM	chr3.S_173019298	3	173019298	11.4431	6.2983	7.141215	4.1419	0.2059	G
pLARmEB	chr3.S_1852219	3	1852219	-13.4844	7.8702	8.7588	4.8716	0.1599	A
pKWmEB	chr3.S_1852219	3	1852219	-9.6365	6.4363	7.2836	3.1945	0.1618	A
ISIS EM-BLASSO	chr3.S_1852219	3	1852219	-7.2137	4.2104	4.9721	1.3942	0.1599	A
ISIS EM-BLASSO	chr3.S_204850003	3	204850003	-12.6506	6.5044	7.3539	3.6725	0.1017	C
pLARmEB	chr3.S_2130674	3	2130674	-13.6249	5.2568	6.063	3.9578	0.1105	G
ISIS EM-BLASSO	chr3.S_2130942	3	2130942	-6.9159	3.0035	3.699	0.8983	0.1076	G
mrMLM	chr3.S_2764742	3	2764742	11.6392	3.8281	4.570978	2.9994	0.0882	C
mrMLM	chr4.S_1509029	4	1509029	7.7837	4.1159	4.873129	1.7955	0.1706	G
pKWmEB	chr4.S_162268643	4	162268643	9.5466	3.5647	4.2935	3.1396	0.0941	G
ISIS EM-BLASSO	chr4.S_162268643	4	162268643	9.1524	3.4997	4.2249	1.9223	0.093	G
pKWmEB	chr4.S_173992149	4	173992149	7.728	3.7564	4.4955	1.0443	0.1441	T
FASTmrEMMA	chr4.S_181963756	4	181963756	17.5357	4.1852	4.9457	3.262	0.3721	A
mrMLM	chr4.S_185736052	4	185736052	15.0709	4.1481	4.906876	5.0288	0.1088	T
FASTmrEMMA	chr5.S_6679609	5	6679609	20.8128	4.9518	5.946	5.1149	0.4622	A
mrMLM	chr5.S_185205252	5	185205252	-8.161	5.1529	5.955097	2.685	0.2941	C
mrMLM	chr5.S_196678617	5	196678617	-13.8929	7.1168	7.984721	4.8819	0.1353	T
FASTmrMLM	chr5.S_196678617	5	196678617	6.8207	14.0414	14.795	1.9341	0.2936	G
mrMLM	chr5.S_201586950	5	201586950	12.5199	7.9071	8.796693	7.3885	0.4735	A
FASTmrMLM	chr5.S_201586950	5	201586950	9.8077	6.7441	7.601	4.5341	0.4738	A
FASTmrEMMA	chr5.S_201586950	5	201586950	25.3409	6.34	7.1842	7.1594	0.4738	A
pLARmEB	chr5.S_6679609	5	6679609	6.4701	13.0154	13.7116	1.9732	0.4738	A
pKWmEB	chr5.S_201586950	5	201586950	9.9894	8.9509	9.8661	4.2023	0.4735	A
ISIS EM-BLASSO	chr5.S_201595103	5	201595103	12.6439	15.7439	16.7773	7.4065	0.4448	G
pLARmEB	chr5.S_201595103	5	201595103	-7.7804	5.2953	6.103	2.8264	0.4012	G
ISIS EM-BLASSO	chr5.S_201595103	5	201595103	-7.2624	6.3875	7.2333	2.4626	0.4012	G
pLARmEB	chr5.S_203652093	5	203652093	10.5427	7.0439	7.9097	4.3803	0.2791	A
ISIS EM-BLASSO	chr5.S_203652093	5	203652093	8.9829	7.3057	8.179	3.1801	0.2791	A
ISIS EM-BLASSO	chr5.S_206562118	5	206562118	9.0339	5.6712	6.4928	1.8728	0.1337	C
FASTmrMLM	chr5.S_215490025	5	215490025	8.4581	3.5882	4.3183	1.4051	0.1134	T
pLARmEB	chr5.S_53519011	5	53519011	6.6635	3.8264	4.5692	2.0287	0.4448	G
pKWmEB	chr5.S_53519011	5	53519011	5.4664	4.0156	4.7679	2.1221	0.4382	G
ISIS EM-BLASSO	chr5.S_86220546	5	86220546	8.2063	6.305	7.1481	2.2972	0.2238	T
ISIS EM-BLASSO	chr5.S_96984570	5	96984570	6.8079	5.2721	6.0789	2.1176	0.3895	T
FASTmrMLM	chr5.S_97275160	5	97275160	-8.318	5.7201	6.5434	3.2613	0.4506	T
mrMLM	chr5.S_97289436	5	97289436	11.0004	4.9188	5.711635	5.5288	0.3882	C
pLARmEB	chr5.S_97289436	5	97289436	8.2651	4.0409	4.7945	3.1211	0.3895	C
FASTmrMLM	chr6.S_139450608	6	139450608	-8.9719	5.1026	5.9028	2.7932	0.2064	A
pKWmEB	chr6.S_139450608	6	139450608	-7.6341	4.2064	4.968	3.1179	0.2088	A
ISIS EM-BLASSO	chr6.S_139450608	6	139450608	-8.5696	6.2763	7.1185	2.5483	0.2064	A
FASTmrEMMA	chr6.S_159383064	6	159383064	-23.0278	5.534	6.3506	4.85	0.2936	T
mrMLM	chr6.S_2043652	6	2043652	-8.4946	6.4749	7.323461	2.9705	0.2971	T
FASTmrMLM	chr6.S_2043652	6	2043652	-8.396	5.6197	6.4394	2.902	0.2994	T
pKWmEB	chr6.S_2043652	6	2043652	-8.8138	8.0377	8.9307	4.69	0.2971	T
mrMLM	chr6.S_63434190	6	63434190	5.7021	3.5892	4.319391	1.4929	0.3676	T
pLARmEB	chr6.S_94900674	6	94900674	-7.8164	3.3691	4.0869	1.7253	0.1453	T
FASTmrEMMA	chr7.S_117707851	7	117707851	-19.9742	5.4265	6.2391	4.6693	0.4535	A
mrMLM	chr7.S_132157520	7	132157520	-7.0444	3.2858	3.998713	2.2785	0.4088	A
ISIS EM-BLASSO	chr7.S_133372618	7	133372618	5.5586	4.1361	4.8943	1.1073	0.2442	C
FASTmrMLM	chr7.S_146240673	7	146240673	7.8899	4.8322	5.6215	2.7428	0.3256	C
pLARmEB	chr7.S_146240673	7	146240673	7.1551	3.5127	4.2387	2.2557	0.3256	C
pKWmEB	chr7.S_146240673	7	146240673	7.2771	4.5838	5.3625	3.0133	0.3294	C
FASTmrEMMA	chr7.S_157735285	7	157735285	30.1504	9.7355	10.6682	9.8563	0.4477	C
pLARmEB	chr7.S_7497685	7	7497685	6.6122	4.0745	4.8297	1.9976	0.3983	A
mrMLM	chr7.S_9341005	7	9341005	12.4817	5.0384	5.836069	3.5752	0.1235	G
FASTmrMLM	chr8.S_101657776	8	101657776	-16.3161	8.2907	9.1901	6.3206	0.1076	C
pLARmEB	chr8.S_101657776	8	101657776	-13.6028	5.077	5.8762	4.3932	0.1076	C
pKWmEB	chr8.S_101657776	8	101657776	-10.193	4.4079	5.1788	2.9639	0.1088	C
ISIS EM-BLASSO	chr8.S_101657776	8	101657776	-8.2327	3.3321	4.0477	1.6092	0.1076	C
ISIS EM-BLASSO	chr9.S_139511209	9	139511209	8.407	4.9269	5.7201	1.6781	0.1163	A
mrMLM	chr9.S_145042225	9	145042225	8.1825	3.0476	3.745897	2.5746	0.2382	G
FASTmrMLM	chr9.S_154308141	9	154308141	8.9088	6.8325	7.6921	3.6611	0.3721	N
FASTmrEMMA	chr9.S_154308141	9	154308141	11.8396	3.0131	3.7092	1.4481	0.3721	N
pKWmEB	chr9.S_23458171	9	23458171	7.5509	4.7079	5.4919	2.1201	0.1265	A
