# Supplementary material for: High-Throughput Phenotyping Accelerates the Dissection of the Phenotypic Variation and Genetic Architecture of Shank Vascular Bundles in Maize (Zea mays L.)
Source: Plants (Basel). 2022 May 18;11(10):1339. doi: 10.3390/plants11101339 (PMC9145235; doi:10.3390/plants11101339)
Supplement: Supplementary file 1 [file plants-11-01339-s001.zip › Supplemental Table S4/╜ß╣√_30/VB_PAVE_Final result.csv]

Method	RS#	Chromosome	Marker Position (bp)	QTN effect	LOD score	'-log10(P)'	r2 (%)	MAF	Genotype for code 1	Var_Error	Var_phen (total)
FASTmrMLM	chr1.S_224370192	1	224370192	-0.0109	3.9878	4.7388	1.5082	0.1017	C
FASTmrMLM	chr1.S_294494118	1	294494118	-0.0048	3.8731	4.6183	0.3675	0.1308	T
FASTmrMLM	chr1.S_296960013	1	296960013	-0.0015	3.283	3.9957	0.0384	0.1192	G
FASTmrEMMA	chr1.S_300275201	1	300275201	-0.0152	5.3357	6.145	1.6182	0.3721	C	0.0015	0.0032
FASTmrMLM	chr1.S_3194281	1	3194281	-0.0251	23.5831	24.7021	7.2749	0.093	C	5.00E-04	0.0032
pLARmEB	chr1.S_3194281	1	3194281	-0.0246	9.8951	10.8312	3.8923	0.093	C	8.00E-04	0.0032
pKWmEB	chr1.S_3194281	1	3194281	-2.18E-02	13.6918	14.6958	6.7136	0.0941	C	7.00E-04	0.0032
FASTmrMLM	chr1.S_33879842	1	33879842	5.94E-05	4.2182	4.9803	3.04E-05	0.0727	G
pLARmEB	chr1.S_51007067	1	51007067	-0.0121	5.6797	6.5016	1.0309	0.1657	C
FASTmrMLM	chr1.S_52762341	1	52762341	-0.0043	4.4867	5.2611	0.5766	0.4186	G
pLARmEB	chr1.S_52769081	1	52769081	-6.18E-05	3.326	4.0413	6.51E-05	0.4477	G
FASTmrMLM	chr1.S_87600669	1	87600669	-0.0041	3.5782	4.3078	0.4911	0.4273	G
FASTmrMLM	chr10.S_143066178	10	143066178	0.0079	12.0181	12.9948	1.1392	0.1715	C
FASTmrMLM	chr10.S_144314964	10	144314964	0.0048	3.2458	3.9563	0.4245	0.1802	G
pLARmEB	chr10.S_144314964	10	144314964	0.0073	6.7523	7.6094	0.5485	0.1802	G
pKWmEB	chr10.S_6134989	10	6134989	-1.13E-02	5.4465	6.2599	4.5982	0.1471	G
ISIS EM-BLASSO	chr10.S_9908733	10	9908733	-0.012	5.2683	6.0328	2.6429	0.1453	G
FASTmrMLM	chr10.S_9908733	10	9908733	-0.0076	13.2574	13.9686	0.7982	0.0872	G
FASTmrMLM	chr2.S_159989317	2	159989317	-2.18E-05	3.0361	3.7337	3.50E-06	0.064	A
pLARmEB	chr2.S_4834396	2	4834396	-0.0179	14.1258	14.8835	1.3185	0.064	A
FASTmrMLM	chr2.S_220496332	2	220496332	-0.0045	4.6408	5.422	0.5154	0.2762	C
ISIS EM-BLASSO	chr2.S_225537493	2	225537493	-0.0041	3.1348	3.8386	0.3697	0.2035	G	4.00E-04	0.0032
FASTmrEMMA	chr2.S_36449040	2	36449040	-4.36E-05	4.4285	5.2003	7.32E-06	0.1483	A
pKWmEB	chr2.S_4834396	2	4834396	-8.70E-03	8.4494	9.3527	3.1168	0.2647	C
FASTmrMLM	chr3.S_11652505	3	11652505	-0.0108	4.9958	5.7918	1.9142	0.1366	T
pKWmEB	chr3.S_11652505	3	11652505	-9.00E-03	3.2716	3.9837	3.6625	0.1382	T
ISIS EM-BLASSO	chr3.S_140547307	3	140547307	-0.0045	3.4343	4.1558	0.1781	0.064	C
pLARmEB	chr3.S_169745878	3	169745878	-0.0068	3.1797	3.8862	0.2846	0.1076	T
pKWmEB	chr3.S_169745878	3	169745878	-1.19E-02	5.1214	5.9224	2.9665	0.0971	T
FASTmrMLM	chr3.S_170537575	3	170537575	0.006	4.4315	5.2034	0.8147	0.1948	G
pLARmEB	chr3.S_170537575	3	170537575	0.01	4.7745	5.5614	1.2325	0.1948	G
pKWmEB	chr3.S_170537575	3	170537575	1.03E-02	8.4539	9.3573	3.6765	0.1971	G
FASTmrMLM	chr3.S_175706146	3	175706146	-0.0105	3.6927	4.4285	1.0081	0.0669	C
pLARmEB	chr3.S_175706146	3	175706146	-0.0172	7.6587	8.5417	1.5192	0.0669	C
FASTmrMLM	chr3.S_2067650	3	2067650	-0.0129	14.7968	15.8172	3.324	0.1599	C
pKWmEB	chr3.S_2067650	3	2067650	-1.22E-02	13.7794	14.5198	4.842	0.1618	C
pLARmEB	chr3.S_227191796	3	227191796	0.008	5.3309	6.14	1.0158	0.3314	C
ISIS EM-BLASSO	chr3.S_3837011	3	3837011	-0.0082	4.9386	5.7322	0.997	0.1308	A
FASTmrMLM	chr4.S_1220443	4	1220443	0.0072	7.2777	8.1502	1.6064	0.4884	G
pKWmEB	chr4.S_1220443	4	1220443	8.20E-03	5.3703	6.1808	4.6012	0.4941	G
ISIS EM-BLASSO	chr4.S_1220443	4	1220443	0.0089	10.6694	11.6212	2.4351	0.4884	G
FASTmrMLM	chr4.S_189814334	4	189814334	0.0045	5.1012	5.9014	0.2716	0.0901	C
FASTmrMLM	chr4.S_192219130	4	192219130	-0.0102	11.0566	12.0158	3.0078	0.3605	T
pLARmEB	chr4.S_192219130	4	192219130	-0.0098	4.616	5.3961	1.5307	0.3605	T
pKWmEB	chr4.S_192219130	4	192219130	-9.70E-03	6.0802	6.9159	4.1178	0.3647	T
ISIS EM-BLASSO	chr4.S_197772774	4	197772774	0.0085	3.4287	4.1499	1.1801	0.1831	G
FASTmrEMMA	chr4.S_197774925	4	197774925	0.0462	3.0922	3.7933	6.4434	0.1308	C
FASTmrMLM	chr4.S_234403246	4	234403246	-2.00E-04	4.2012	4.9625	5.00E-04	0.0988	G
pLARmEB	chr4.S_234911336	4	234911336	-3.00E-04	3.2417	3.952	8.00E-04	0.1366	T
ISIS EM-BLASSO	chr5.S_147984404	5	147984404	-0.0055	3.7333	4.4712	0.6114	0.2006	C
FASTmrMLM	chr5.S_208741679	5	208741679	-9.00E-04	4.2685	5.033	0.0191	0.186	N
FASTmrMLM	chr5.S_32012346	5	32012346	-0.0075	8.8694	9.7827	1.0268	0.1483	G
FASTmrMLM	chr5.S_3535356	5	3535356	-7.00E-04	3.202	3.9099	0.01	0.2645	T
FASTmrMLM	chr5.S_61795408	5	61795408	-0.0119	5.8644	6.6928	2.6923	0.157	C
pLARmEB	chr5.S_61795408	5	61795408	-0.0093	3.5631	4.2919	0.925	0.157	C
pKWmEB	chr5.S_61795408	5	61795408	-1.91E-02	8.2278	9.1256	8.6228	0.1588	C
ISIS EM-BLASSO	chr5.S_61795408	5	61795408	-0.0063	3.969	4.719	0.7516	0.157	C
FASTmrMLM	chr5.S_74453988	5	74453988	-0.0118	14.1004	15.1106	1.361	0.0785	C
ISIS EM-BLASSO	chr6.S_150805211	6	150805211	-0.0094	7.9899	8.8816	2.1333	0.2442	G
FASTmrEMMA	chr6.S_159400819	6	159400819	-0.0062	3.528	4.2549	0.1991	0.2267	A
ISIS EM-BLASSO	chr6.S_162913739	6	162913739	-0.0046	3.9314	4.6795	0.5845	0.2936	C
FASTmrMLM	chr6.S_150805211	6	150805211	0.006	13.5852	14.3152	0.5727	0.1221	C
pKWmEB	chr6.S_2886422	6	2886422	9.60E-03	4.0426	4.7963	2.9811	0.1176	C
FASTmrEMMA	chr6.S_3195529	6	3195529	0.0155	3.3277	4.0431	0.5751	0.0988	A
FASTmrMLM	chr7.S_161961011	7	161961011	0.0042	6.7177	7.5738	0.264	0.1279	G
FASTmrEMMA	chr7.S_8305427	7	8305427	-0.0255	4.9401	5.7338	4.6076	0.4622	T
FASTmrMLM	chr8.S_148314932	8	148314932	-0.0109	6.1313	6.9687	3.5226	0.3576	C
ISIS EM-BLASSO	chr8.S_97035312	8	97035312	-0.0075	5.2921	6.0997	1.4275	0.3256	A
pLARmEB	chr8.S_97035312	8	97035312	-0.0131	6.507	7.3566	2.5261	0.2674	T
ISIS EM-BLASSO	chr8.S_4360505	8	4360505	-0.0125	5.1506	5.9527	1.2466	0.064	G
FASTmrMLM	chr8.S_36484612	8	36484612	0.0248	13.6913	14.6953	3.7476	0.0523	T
pLARmEB	chr8.S_36484612	8	36484612	0.0218	4.2401	5.0032	1.6175	0.0523	T
pKWmEB	chr8.S_36484612	8	36484612	1.89E-02	6.6778	7.5327	4.4358	0.0529	T
ISIS EM-BLASSO	chr8.S_9901327	8	9901327	-0.006	3.4774	4.2014	0.4494	0.0959	A
FASTmrMLM	chr9.S_129187941	9	129187941	-0.0066	6.9073	7.7691	1.3273	0.4302	C
pLARmEB	chr9.S_129187941	9	129187941	-0.0089	5.5758	6.3939	1.3282	0.4302	C
pKWmEB	chr9.S_129187941	9	129187941	-8.10E-03	4.6406	5.4218	2.9194	0.4353	C
ISIS EM-BLASSO	chr9.S_129187941	9	129187941	-0.012	11.4069	12.3726	4.3586	0.4302	C
FASTmrMLM	chr9.S_129506287	9	129506287	0.0106	4.2049	4.9664	2.4274	0.2645	C
pLARmEB	chr9.S_129506287	9	129506287	0.0101	3.6884	4.424	1.22	0.2645	C
pKWmEB	chr9.S_129506287	9	129506287	1.36E-02	7.3221	8.1959	5.5459	0.2618	C
pKWmEB	chr9.S_564051	9	564051	-9.90E-03	4.0787	4.8341	1.8363	0.1441	A
pKWmEB	chr9.S_98758742	9	98758742	-4.17E-05	3.4677	4.1911	1.1463	0.1559	G
ISIS EM-BLASSO	chr9.S_98758742	9	98758742	-0.0096	6.8729	7.7337	1.5422	0.1541	G
