# Supplementary material for: High-Throughput Phenotyping Accelerates the Dissection of the Phenotypic Variation and Genetic Architecture of Shank Vascular Bundles in Maize (Zea mays L.)
Source: Plants (Basel). 2022 May 18;11(10):1339. doi: 10.3390/plants11101339 (PMC9145235; doi:10.3390/plants11101339)
Supplement: Supplementary file 1 [file plants-11-01339-s001.zip › Supplemental Table S4/╜ß╣√_30/VB_SAAVE_Final result.csv]

Method	RS#	Chromosome	Marker Position (bp)	QTN effect	LOD score	'-log10(P)'	r2 (%)	MAF	Genotype for code 1	Var_Error	Var_phen (total)
FASTmrMLM	chr1.S_20420628	1	20420628	-1.00E-04	10.652	11.6034	0.0034	0.0756	T	0	2.00E-04
FASTmrMLM	chr1.S_224370192	1	224370192	-0.0016	4.2091	4.9708	0.5282	0.1017	C
pLARmEB	chr1.S_224370192	1	224370192	-0.0019	3.6197	4.3516	0.3297	0.1017	C
pKWmEB	chr1.S_224370192	1	224370192	-1.20E-03	9.1025	10.0212	1.9592	0.1029	C
pKWmEB	chr1.S_226237672	1	226237672	6.00E-04	3.1666	3.8723	1.3723	0.1382	T
FASTmrMLM	chr1.S_246465886	1	246465886	0.0011	10.8458	11.801	0.2665	0.1192	G
pLARmEB	chr1.S_246465886	1	246465886	0.001	3.4275	4.1487	0.103	0.1192	G
pKWmEB	chr1.S_270245171	1	270245171	-1.10E-03	13.5865	14.5889	2.58	0.0706	G
pLARmEB	chr1.S_27505368	1	27505368	2.00E-04	3.0996	3.8012	0.0026	0.0843	N	0	2.00E-04
pLARmEB	chr1.S_290820481	1	290820481	-6.00E-04	6.5999	7.4524	0.0228	0.064	C
FASTmrMLM	chr1.S_290820481	1	290820481	4.00E-04	5.3293	6.1383	0.0616	0.2355	G
FASTmrMLM	chr1.S_296186408	1	296186408	-2.58E-05	4.4929	5.2676	1.00E-04	0.1163	G
FASTmrMLM	chr1.S_297975670	1	297975670	-0.0015	5.9879	6.8205	0.5173	0.1337	C
pKWmEB	chr1.S_297975670	1	297975670	-1.50E-03	8.5554	9.4613	1.2667	0.1353	C	1.36E-05	2.00E-04
pLARmEB	chr1.S_297976355	1	297976355	-6.61E-05	5.0517	5.8499	0.001	0.3924	C
pKWmEB	chr1.S_3194281	1	3194281	-1.70E-03	18.9303	20.0027	4.2968	0.0941	C
pLARmEB	chr1.S_3194281	1	32023065	5.00E-04	14.6982	15.4818	0.0207	0.0988	A
pKWmEB	chr1.S_32023065	1	32023065	1.00E-03	4.8632	5.6538	1.4999	0.0941	A
pKWmEB	chr1.S_51007067	1	51007067	-1.60E-03	8.2868	9.1861	1.8018	0.1559	C
ISIS EM-BLASSO	chr1.S_51007067	1	51007067	-0.0018	4.1386	4.8969	0.6455	0.1657	C	1.00E-04	2.00E-04
FASTmrMLM	chr1.S_68367232	1	68367232	0.0014	13.6878	14.6918	0.5255	0.1337	C
pKWmEB	chr1.S_7601972	1	7601972	7.71E-05	5.4539	6.2676	4.835	0.3441	A
pKWmEB	chr1.S_7602006	1	7602006	-1.00E-04	4.2887	5.0541	5.7472	0.3382	T
FASTmrMLM	chr1.S_76732507	1	76732507	-3.00E-04	7.2953	8.1683	0.015	0.0872	A
pKWmEB	chr1.S_95105722	1	95105722	-9.00E-04	3.3163	4.031	1.1797	0.1059	C
FASTmrMLM	chr10.S_138663190	10	138663190	1.37E-05	9.7837	10.7174	5.41E-05	0.1541	A
pLARmEB	chr10.S_138663190	10	138663190	-4.04E-05	13.1597	13.865	1.00E-04	0.0756	G
FASTmrMLM	chr10.S_143069028	10	143069028	0.0011	16.2803	17.3208	0.2968	0.1017	T
FASTmrMLM	chr10.S_144616899	10	144616899	-0.0013	13.0941	13.7953	0.3345	0.0872	A
pKWmEB	chr10.S_144616899	10	144616899	-1.50E-03	15.6032	16.4223	3.308	0.0882	A
pKWmEB	chr10.S_88407882	10	88407882	7.39E-05	7.6058	8.4874	1.2922	0.0853	T
pKWmEB	chr10.S_88407904	10	88407904	-6.00E-04	6.0236	6.8574	3.1544	0.0912	T
FASTmrMLM	chr10.S_9908733	10	9908733	-0.0016	14.0946	15.1047	0.5337	0.0872	G
pLARmEB	chr10.S_9908733	10	9908733	-0.0014	5.0266	5.8238	0.1995	0.0872	G
pKWmEB	chr10.S_9908733	10	9908733	-2.90E-03	17.8191	18.8787	7.8776	0.0882	G
ISIS EM-BLASSO	chr10.S_9908733	10	9908733	-0.0035	3.3309	4.0465	2.7176	0.0872	G
ISIS EM-BLASSO	chr2.S_158940295	2	158940295	-0.0029	4.4574	5.2305	1.925	0.1453	C
pKWmEB	chr2.S_188054240	2	188054240	8.00E-04	4.2428	5.0061	0.2924	0.1676	A
ISIS EM-BLASSO	chr2.S_225537493	2	225537493	-0.0013	3.7531	4.4921	0.6344	0.2035	G
pKWmEB	chr2.S_4834396	2	4834396	-5.00E-04	3.4512	4.1737	1.1842	0.2647	C
pLARmEB	chr3.S_113555113	3	113555113	0.0016	11.6254	12.5951	0.5156	0.3256	T
pKWmEB	chr3.S_113555113	3	113555113	1.40E-03	3.5353	4.2625	2.0735	0.3235	T
FASTmrMLM	chr3.S_12564583	3	12564583	-0.001	12.9761	13.9689	0.2195	0.1163	G
ISIS EM-BLASSO	chr3.S_12564583	3	12564583	-0.0014	3.4241	4.1451	0.4564	0.1163	G
pLARmEB	chr3.S_167005612	3	167005612	5.29E-05	4.0915	4.8475	2.00E-04	0.0843	C
FASTmrMLM	chr3.S_170537575	3	170537575	7.00E-04	9.3403	10.2644	0.1609	0.1948	G
pLARmEB	chr4.S_1255471	4	1255471	3.00E-04	13.998	15.0067	0.0236	0.4884	G
FASTmrMLM	chr4.S_183398899	4	183398899	-3.00E-04	3.0633	3.7626	0.0562	0.468	A
FASTmrMLM	chr4.S_183399210	4	183399210	8.00E-04	10.5762	11.5261	0.2832	0.3517	G
pKWmEB	chr4.S_193350614	4	193350614	-5.00E-04	6.9789	7.8428	3.2157	0.3735	T
FASTmrMLM	chr4.S_32246745	4	32246745	3.00E-04	4.6984	5.482	0.0189	0.1163	G
FASTmrMLM	chr4.S_42405876	4	42405876	8.66E-05	10.8046	11.759	0.0021	0.1453	C
FASTmrMLM	chr4.S_42476461	4	42476461	4.00E-04	15.2522	16.279	0.0557	0.1715	C
FASTmrMLM	chr4.S_54563067	4	54563067	-2.00E-04	5.8388	6.6663	0.008	0.1308	A
ISIS EM-BLASSO	chr4.S_72950918	4	72950918	-0.0011	3.2566	3.9678	0.364	0.218	A
pLARmEB	chr4.S_84109466	4	84109466	-5.00E-04	3.0605	3.7596	0.0371	0.2297	T
FASTmrMLM	chr4.S_89151252	4	89151252	0.0022	29.8554	31.0246	0.985	0.0901	C
pKWmEB	chr4.S_89151252	4	89151252	2.60E-03	10.6529	11.6044	1.9067	0.0853	C
ISIS EM-BLASSO	chr4.S_89151252	4	89151252	0.0025	4.2481	5.0116	1.3483	0.0901	C
pKWmEB	chr4.S_89151252	4	89151252	-1.00E-03	6.6109	7.4637	2.2269	0.0971	A
FASTmrMLM	chr5.S_147981154	5	147981154	-0.001	5.6239	6.4438	0.2904	0.1715	C
pKWmEB	chr5.S_168088903	5	168088903	-9.00E-04	3.5713	4.3005	1.524	0.1088	G
pLARmEB	chr5.S_184171762	5	184171762	-6.00E-04	4.8163	5.6049	0.0666	0.3547	T
FASTmrMLM	chr5.S_61795408	5	61795408	-0.0015	6.7677	7.6253	0.7672	0.186	N
pLARmEB	chr5.S_61795408	5	61795408	-0.0027	14.9166	15.9387	1.2041	0.186	N
pKWmEB	chr5.S_13726649	5	13726649	6.00E-04	4.5341	5.9106	1.0817	0.1382	T
FASTmrMLM	chr5.S_13726649	5	13726649	-5.00E-04	11.52	12.4878	0.0991	0.2645	T
pKWmEB	chr5.S_58204931	5	58204931	-2.10E-03	18.3955	19.4618	2.1238	0.1588	C
FASTmrMLM	chr5.S_61527649	5	61527649	-5.00E-04	3.6918	4.4275	0.052	0.0901	N
FASTmrMLM	chr5.S_3535356	5	3535356	-3.00E-04	12.006	12.9825	0.0233	0.1134	N
FASTmrMLM	chr5.S_860853	5	860853	5.00E-04	3.7698	4.5097	0.1139	0.3488	A
FASTmrMLM	chr5.S_3535356	5	3535356	-8.00E-04	10.0025	10.9408	0.2086	0.2355	G
FASTmrMLM	chr6.S_159223784	6	159223784	-0.0013	9.6539	10.5848	0.3147	0.1395	T
pKWmEB	chr6.S_159223784	6	159223784	-1.30E-03	4.7687	5.5553	1.5897	0.1353	T
ISIS EM-BLASSO	chr6.S_159223784	6	159223784	-0.0023	3.857	4.6014	0.8951	0.1395	T
pLARmEB	chr6.S_161116244	6	161116244	4.00E-04	4.627	5.4076	0.0407	0.4419	A
ISIS EM-BLASSO	chr6.S_161242911	6	161242911	0.0024	4.9847	5.7802	2.7255	0.3837	G
pKWmEB	chr6.S_2886422	6	2886422	9.00E-04	5.5032	6.3187	1.9637	0.1176	C
ISIS EM-BLASSO	chr6.S_2886422	6	2886422	0.0022	3.907	4.6539	1.1787	0.1221	C
FASTmrMLM	chr6.S_3869502	6	3869502	5.00E-04	4.4902	5.2648	0.0346	0.061	G
ISIS EM-BLASSO	chr6.S_3869502	6	3869502	0.0012	4.2195	4.9817	0.174	0.061	G
pKWmEB	chr6.S_4305779	6	4305779	6.00E-04	5.3601	6.1703	0.8538	0.0971	T
FASTmrMLM	chr6.S_88703146	6	88703146	-1.00E-04	7.1641	8.0334	0.0059	0.2733	A
FASTmrMLM	chr6.S_88703225	6	88703225	-6.00E-04	8.2629	9.1616	0.1499	0.2674	C
pLARmEB	chr7.S_111409232	7	111409232	2.00E-04	6.1061	6.9427	0.0068	0.343	A
FASTmrMLM	chr7.S_11792358	7	11792358	4.55E-05	6.6831	7.5381	6.00E-04	0.157	C
FASTmrMLM	chr7.S_12986981	7	12986981	-4.00E-04	9.7032	10.6352	0.0186	0.0523	C
pLARmEB	chr7.S_131112270	7	131112270	-9.00E-04	8.5313	9.4366	0.0998	0.1047	C
pKWmEB	chr7.S_132922862	7	132922862	-1.00E-04	3.0485	3.7469	0.54	0.25	A
FASTmrMLM	chr7.S_13352089	7	13352089	-0.0014	6.6395	7.4932	0.3269	0.0959	G
pLARmEB	chr7.S_20240776	7	20240776	8.69E-05	3.0835	3.7841	7.00E-04	0.1047	C
pLARmEB	chr7.S_20247759	7	20247759	6.38E-05	5.0676	5.8664	3.00E-04	0.1017	G
FASTmrMLM	chr4.S_1220443	4	1220443	0.0015	7.0564	7.9226	0.7753	0.1977	G
pLARmEB	chr4.S_1220443	4	1220443	0.0015	8.1909	9.0878	0.3737	0.1977	G
pKWmEB	chr8.S_12790436	8	12790436	-4.00E-04	5.5244	6.3407	1.4127	0.3618	C
FASTmrMLM	chr8.S_12790436	8	12790436	-7.00E-04	6.0225	6.8563	0.1283	0.1047	N
FASTmrMLM	chr8.S_157464480	8	157464480	-0.0014	3.7077	4.4443	0.3409	0.0959	N
FASTmrMLM	chr8.S_18231405	8	18231405	-6.00E-04	14.8896	15.9113	0.1794	0.436	T
pLARmEB	chr8.S_8317980	8	8317980	-0.0027	19.3994	20.477	0.7782	0.1163	A
FASTmrMLM	chr8.S_88964357	8	88964357	4.00E-04	11.4933	12.4606	0.066	0.314	G
pLARmEB	chr9.S_112885095	9	112885095	-5.00E-04	3.6191	4.3509	0.0336	0.1541	G
pLARmEB	chr9.S_12107718	9	12107718	-5.00E-04	8.7466	9.6571	0.0403	0.2965	G
pKWmEB	chr9.S_128723002	9	128723002	2.00E-04	4.5037	5.2789	0.592	0.3059	T
FASTmrMLM	chr9.S_129187941	9	129187941	-0.0022	21.3297	22.4274	2.3891	0.4302	C
pKWmEB	chr9.S_129187941	9	129187941	-1.80E-03	12.3282	13.3102	2.4853	0.4353	C
ISIS EM-BLASSO	chr9.S_129187941	9	129187941	-0.0033	5.321	6.1297	5.189	0.4302	C
pKWmEB	chr9.S_129506287	9	129506287	1.90E-03	4.5583	5.3359	5.6408	0.2618	C
ISIS EM-BLASSO	chr9.S_129506287	9	129506287	0.0041	4.8856	5.6771	5.8309	0.2645	C
FASTmrMLM	chr9.S_139700632	9	139700632	-9.00E-04	3.4798	4.2039	0.1468	0.0901	C
pLARmEB	chr9.S_151285659	9	151285659	-4.00E-04	3.8637	4.6084	0.0202	0.2122	C
pLARmEB	chr9.S_564051	9	564051	-2.64E-05	5.3747	6.1854	7.92E-05	0.1424	A
pLARmEB	chr9.S_75238407	9	75238407	0.0014	3.5022	4.2276	0.1391	0.0843	A
pLARmEB	chr9.S_7620614	9	7620614	-3.00E-04	3.5499	4.2779	0.0248	0.4622	G
