# Supplementary material for: High-Throughput Phenotyping Accelerates the Dissection of the Phenotypic Variation and Genetic Architecture of Shank Vascular Bundles in Maize (Zea mays L.)
Source: Plants (Basel). 2022 May 18;11(10):1339. doi: 10.3390/plants11101339 (PMC9145235; doi:10.3390/plants11101339)
Supplement: Supplementary file 1 [file plants-11-01339-s001.zip › Table S2.csv]

Trait	annotated_Gene	Gene	Category	Symbol	Aliases	description	other_designations	Chromosome	Position	SNP	MAF	Allele	genomic_nucleotide_accession.version	start_position_on_the_genomic_accession	end_position_on_the_genomic_accession	orientation	exon_count	tax_id	Org_name	GeneID
IZ_VB_CA;IZ_VB_A	GRMZM2G100133	Zm00001d037814	upstream	LOC100286030	ZEAMMB73_Zm00001d037814, GRMZM2G100133, OFP24	ovate protein	ovate protein|OFP transcription factor|Transcription repressor OFP8	6	138655971	chr6.S_138655971	0.1582	G	NC_050101.1	1	145520829	NC_050101.1	minus	4577	Zea mays	100286030
IZ_VB_CA;IZ_VB_A	GRMZM2G071272	Zm00001d020578	intergenic	LOC103632797	ZEAMMB73_Zm00001d020578, GRMZM2G071272		AAA-ATPase At4g25835	7	123598887	chr7.S_123598887	0.1855	T	NC_050102.1	2	125009096	NC_050102.1	minus	4577	Zea mays	103632797
IZ_VB_CA;IZ_VB_A	GRMZM2G099255	Zm00001d014668	intergenic	LOC100501364	ZEAMMB73_Zm00001d014668, GRMZM2G099255		Glycosyltransferase BC10|beta-1,6-N-acetylglucosaminyltransferase	5	58204931	chr5.S_58204931	0.3527	C	NC_050100.1	11	58218563	NC_050100.1	minus	4577	Zea mays	100501364
SZ_CA;SZ_A	GRMZM2G078832	Zm00001d053620	intergenic	LOC103654819	ZEAMMB73_Zm00001d053620, GRMZM2G078832	peptidyl-prolyl cis-trans isomerase CYP95	peptidyl-prolyl cis-trans isomerase CYP95	4	236880162	chr4.S_236880162	0.3364	C	NC_050099.1	14	240210476	NC_050099.1	minus	4577	Zea mays	103654819
SZ_CA;SZ_A	GRMZM2G436770	Zm00001d040810	intergenic	LOC103651988	ZEAMMB73_Zm00001d040810, GRMZM2G436770, IPT7	adenylate isopentenyltransferase 5, chloroplastic	adenylate isopentenyltransferase 5, chloroplastic|isopentenyl transferase IPT7|isopentenyl transferase7	3	67252009	chr3.S_67252009	0.2618	A	NC_050098.1	1	67862894	NC_050098.1	minus	4577	Zea mays	103651988
SZ_CA;SZ_A	GRMZM2G104639	Zm00001d040807	intergenic	LOC100191924	ZEAMMB73_Zm00001d040807, GRMZM2G104639	CASP-like protein 4	CASP-like protein 1E1|UPF0497 membrane protein 5|membrane protein 5|zmCASPL1E1	3	67252009	chr3.S_67252009	0.1491	A	NC_050098.1	2	67630750	NC_050098.1	minus	4577	Zea mays	100191924
SZ_CA;SZ_A;IZ_A	GRMZM2G453794	Zm00001d027392	intronic	LOC103644387	ZEAMMB73_Zm00001d027392, GRMZM2G453794	callose synthase 9	callose synthase 9	1	4246347	chr1.S_4246347	0.2618	C	NC_050096.1	51	4173782	NC_050096.1	plus	4577	Zea mays	103644387
SZ_CCA;IZ_T	GRMZM2G181358	Zm00001d052077	exonic	LOC100216785	ZEAMMB73_Zm00001d052077, GRMZM2G181358	Galactosyltransferase family protein	uncharacterized protein LOC100216785	4	178757916	chr4.S_178757916	0.1655	A	NC_050099.1	1	180797715	NC_050099.1	minus	4577	Zea mays	100216785
SZ_LA;SZ_A;IZ_T	GRMZM2G479018	Zm00001d003354	intergenic	LOC103646334	ZEAMMB73_Zm00001d003354, GRMZM2G479018		ABC transporter G family member 51|ABC transporter G family member 31|pleiotropic drug resistance protein 13	2	41299428	chr2.S_41299428	0.4291	C	NC_050097.1	24	41369851	NC_050097.1	plus	4577	Zea mays	103646334
SZ_LA;SZ_CA;SZ_A	GRMZM2G081915	Zm00001d033339	intergenic	LOC100191280	ZEAMMB73_Zm00001d033339, GRMZM2G081915	putative snRK/SAPK family protein kinase	putative snRK/SAPK family protein kinase|Serine/threonine-protein kinase SRK2E|serine/threonine-protein kinase SAPK10	1	259535049	chr1.S_259535049	0.1873	G	NC_050096.1	8	261541099	NC_050096.1	plus	4577	Zea mays	100191280
SZ_LA;SZ_CCA;SZ_CA;SZ_A;IZ_A	ABI38	Zm00001d047359	intergenic	LOC103639087	ZEAMMB73_Zm00001d047359, ABI38, GRMZM2G142999	putative B3 domain-containing protein Os10g0537100	putative B3 domain-containing protein Os10g0537100|ABI3VP1 transcription factor|B3 domain-containing transcription factor NGA2	9	127505701	chr9.S_127505701	0.3927	G	NC_050104.1	1	131280889	NC_050104.1	minus	4577	Zea mays	103639087
SZ_LA;SZ_CCA;SZ_CA;SZ_A;IZ_A;VB_LAAVE;VB_CAAVE	GRMZM2G149273	Zm00001d047358	intergenic	LOC103639086	ZEAMMB73_Zm00001d047358, GRMZM2G149273	peroxidase 5	peroxidase 5|peroxidase K	9	127505701	chr9.S_127505701	0.1945	G	NC_050104.1	4	131152022	NC_050104.1	plus	4577	Zea mays	103639086
SZ_P;SZ_A	GRMZM2G095287	Zm00001d046942	intergenic	LOC100281068	ZEAMMB73_Zm00001d046942, GRMZM2G095287	fructose-1,6-bisphosphatase	fructose-1,6-bisphosphatase	9	112104503	chr9.S_112104503	0.2345	G	NC_050104.1	3	113789001	NC_050104.1	minus	4577	Zea mays	100281068
SZ_P;SZ_LA;SZ_CCA	GRMZM2G147399	Zm00001d045391	intergenic	LOC109939243	ZEAMMB73_Zm00001d045391, GRMZM2G147399	early nodulin-93	early nodulin-93|early nodulin-related	9	20432625	chr9.S_20432625	0.1382	A	NC_050104.1	3	22518087	NC_050104.1	minus	4577	Zea mays	109939243
SZ_P;SZ_LA;SZ_CCA;SZ_A	GRMZM2G180815	Zm00001d044116	intergenic	LOC100286267	ZEAMMB73_Zm00001d044116, GRMZM2G180815	rae1-like protein	rae1-like protein	3	219781957	chr3.S_219781957	0.2073	G	NC_050098.1	11	221603666	NC_050098.1	minus	4577	Zea mays	100286267
SZ_P;SZ_LA;SZ_CCA;SZ_CA;SZ_A;IZ_T;IZ_A	GRMZM2G137704	Zm00001d037842	intergenic	LOC103630179	ZEAMMB73_Zm00001d037842, GRMZM2G137704	B-cell receptor-associated 31-like	uncharacterized protein LOC103630179	6	139394810	chr6.S_139394810	0.0879	C	NC_050101.1	2	146225342	NC_050101.1	minus	4577	Zea mays	103630179
SZ_SA;SZ_CCA;SZ_CA;SZ_A;IZ_A	GRMZM2G078723	Zm00001d010007	intergenic	LOC100284654	ZEAMMB73_Zm00001d010007, GRMZM2G078723		lachrymatory factor synthase	8	94799984	chr8.S_94799984	0.1291	T	NC_050103.1	1	94795978	NC_050103.1	plus	4577	Zea mays	100284654
SZ_SA;SZ_P;SZ_A;IZ_T;SZ_SA;SZ_P;SZ_A;IZ_T	GRMZM2G095255	Zm00001d008797	intergenic	LOC103636809	ZEAMMB73_Zm00001d008797, GRMZM2G095255		LOW QUALITY PROTEIN: E3 ubiquitin-protein ligase CCNB1IP1 homolog|E3 ubiquitin-protein ligase CCNB1IP1-like protein	8	20671058	chr8.S_20671058	0.0909	T	NC_050103.1	7	20585891	NC_050103.1	minus	4577	Zea mays	103636809
SZ_SA;SZ_P;SZ_CA;SZ_A	GRMZM2G115948	Zm00001d017340	intergenic	LOC103627458	ZEAMMB73_Zm00001d017340, GRMZM2G115948		proteasome subunit alpha type-2|Proteasome subunit alpha type-2-B	5	193454396	chr5.S_193454396	0.3691	T	NC_050100.1	6	192388577	NC_050100.1	plus	4577	Zea mays	103627458
VB_A;IZ_VB_CA;IZ_VB_A	GRMZM2G014346	Zm00001d011560	exonic	LOC103636162	ZEAMMB73_Zm00001d011560, GRMZM2G014346, GRMZM2G060541, GRMZM2G359237		homeobox-DDT domain protein RLT2|Homeobox-DDT domain protein RLT1|putative homeodomain-like transcription factor superfamily protein	8	154466567	chr8.S_154466567	0.1964	C	NC_050103.1	19	153823199	NC_050103.1	plus	4577	Zea mays	103636162
VB_A;IZ_VB_CA;IZ_VB_A	GRMZM2G337616	Zm00001d010050	intergenic	LOC103635582	ZEAMMB73_Zm00001d010050, GRMZM2G337616		cytosolic endo-beta-N-acetylglucosaminidase 1	8	97035312	chr8.S_97035312	0.1	C	NC_050103.1	11	97138486	NC_050103.1	minus	4577	Zea mays	103635582
VB_A;IZ_VB_N;IZ_VB_CA;IZ_VB_A	GRMZM2G071325	Zm00001d017611	intergenic	LOC103627553	ZEAMMB73_Zm00001d017611, GRMZM2G071325		uncharacterized protein LOC103627553|fringe-related protein	5	201594274	chr5.S_201594274	0.1209	C	NC_050100.1	2	204298851	NC_050100.1	minus	4577	Zea mays	103627553
VB_A;SZ_CCA;IZ_A	GRMZM2G091278	Zm00001d031094	intergenic	LOC103640618	ZEAMMB73_Zm00001d031094, GRMZM2G091278	Core-2/I-branching beta-16-N-acetylglucosaminyltransferase family protein	glycosyltransferase BC10	1	177034213	chr1.S_177034213	0.1691	T	NC_050096.1	1	179121726	NC_050096.1	minus	4577	Zea mays	103640618
VB_A;SZ_CCA;SZ_CA;SZ_A	GRMZM2G078985	Zm00001d037929	intergenic	LOC100193240	ZEAMMB73_Zm00001d037929, GRMZM2G078985	40S ribosomal protein S5	40S ribosomal protein S5|40S ribosomal protein S5-2	6	142311328	chr6.S_142311328	0.1136	C	NC_050101.1	4	149111677	NC_050101.1	minus	4577	Zea mays	100193240
VB_A;SZ_SA;SZ_CCA;IZ_VB_N	GRMZM2G167886	Zm00001d005538	intergenic	LOC100382568	ZEAMMB73_Zm00001d005538, GRMZM2G167886		Transducin family protein / WD-40 repeat family protein|transducin family protein / WD-40 repeat family protein	2	177897850	chr2.S_177897850	0.1582	C	NC_050097.1	17	177657955	NC_050097.1	plus	4577	Zea mays	100382568
VB_CAAVE;VB_AAVE	GRMZM2G112756	Zm00001d039923	intergenic	LOC103649803	ZEAMMB73_Zm00001d039923, GRMZM2G112756, GRMZM2G412760	LEAF RUST 10 DISEASE-RESISTANCE LOCUS RECEPTOR-LIKE PROTEIN KINASE-like 2.1	LEAF RUST 10 DISEASE-RESISTANCE LOCUS RECEPTOR-LIKE PROTEIN KINASE-like 2.1|PR5-like receptor kinase	3	19483845	chr3.S_19483845	0.16	T	NC_050098.1	4	20213107	NC_050098.1	minus	4577	Zea mays	103649803
VB_CAAVE;VB_AAVE	GRMZM2G147603	Zm00001d028358	intergenic	LOC100273613	ZEAMMB73_Zm00001d028358, GRMZM2G147603	putative tetratricopeptide repeat domain containing family protein	putative tetratricopeptide repeat domain containing family protein|Anaphase-promoting complex subunit 6	1	32023065	chr1.S_32023065	0.44	A	NC_050096.1	16	31580747	NC_050096.1	plus	4577	Zea mays	100273613
VB_CAAVE;VB_AAVE	GRMZM2G064852	Zm00001d013654	intergenic	LOC100502336	ZEAMMB73_Zm00001d013654, GRMZM2G064852		Protein QUIRKY	5	16320604	chr5.S_16320604	0.0491	T	NC_050100.1	1	16488980	NC_050100.1	plus	4577	Zea mays	100502336
VB_CAAVE;VB_AAVE	GRMZM2G470671	Zm00001d013531	intergenic	LOC100282895	ZEAMMB73_Zm00001d013531, GRMZM2G470671		p8MTCP1	5	13726647	chr5.S_13726647	0.0855	A	NC_050100.1	4	13907719	NC_050100.1	plus	4577	Zea mays	100282895
VB_CAAVE;VB_AAVE	GRMZM2G080937	Zm00001d008422	downstream	LOC100279768	ZEAMMB73_Zm00001d008422, GRMZM2G080937		Protein EXECUTER 2 chloroplastic	8	8317980	chr8.S_8317980	0.4073	A	NC_050103.1	11	8389615	NC_050103.1	plus	4577	Zea mays	100279768
VB_CAAVE;VB_AAVE	GRMZM2G021219	Zm00001d003220	intergenic	LOC100283477	ZEAMMB73_Zm00001d003220, GRMZM2G021219		ATP/GTP binding protein	2	36449040	chr2.S_36449040	0.2073	A	NC_050097.1	14	36525509	NC_050097.1	minus	4577	Zea mays	100283477
VB_CCAAVE;VB_AAVE	GRMZM2G011473	Zm00001d052697	intergenic	LOC100216604	ZEAMMB73_Zm00001d052697, GRMZM2G011473	putative RING zinc finger domain superfamily protein	putative RING zinc finger domain superfamily protein|RING/U-box superfamily protein	4	197774925	chr4.S_197774925	0.0891	C	NC_050099.1	7	199670818	NC_050099.1	plus	4577	Zea mays	100216604
VB_CCAAVE;VB_AAVE	GRMZM2G016805	Zm00001d052696	intergenic	LOC100274463	ZEAMMB73_Zm00001d052696, GRMZM2G016805	putative protein S-acyltransferase 7	Probable protein S-acyltransferase 7-like	4	197774925	chr4.S_197774925	0.0491	C	NC_050099.1	5	199514706	NC_050099.1	minus	4577	Zea mays	100274463
VB_CCAAVE;VB_AAVE	GRMZM2G053908	Zm00001d047709	intergenic	LOC100279505	ZEAMMB73_Zm00001d047709, GRMZM2G053908	RNA-splicing protein MRS3	RNA-splicing protein MRS3|Mitochondrial substrate carrier family protein|mitochondrial RNA-splicing protein MRS3	9	139700632	chr9.S_139700632	0.1164	C	NC_050104.1	2	143176034	NC_050104.1	minus	4577	Zea mays	100279505
VB_CCAAVE;VB_AAVE	GRMZM2G049347	Zm00001d007034	intergenic	LOC100191632	ZEAMMB73_Zm00001d007034, GRMZM2G049347		lipid binding protein|Synaptotagmin-5	2	220496332	chr2.S_220496332	0.2473	C	NC_050097.1	13	220550012	NC_050097.1	plus	4577	Zea mays	100191632
VB_CCAAVE;VB_AAVE	GRMZM2G171548	Zm00001d006137	intergenic	LOC103647591	ZEAMMB73_Zm00001d006137, GRMZM2G171548		UDP-glycosyltransferase 79|UDP-glycosyltransferase 74B1|UDP-glycosyltransferase 74F2	2	199547810	chr2.S_199547810	0.2509	A	NC_050097.1	2	199789969	NC_050097.1	plus	4577	Zea mays	103647591
VB_CCAAVE;VB_AAVE	GRMZM2G040933	Zm00001d005950	intergenic	LOC541643	ZEAMMB73_Zm00001d005950, GRMZM2G040933, ZmpDCT1, pDCT1		plastidic general dicarboxylate transporter|2-oxoglutarate/malate translocator|dicarboxylic acid transporter1	2	193645263	chr2.S_193645263	0.3873	A	NC_050097.1	5	193250045	NC_050097.1	plus	4577	Zea mays	541643
VB_CCAAVE;VB_CAAVE	GRMZM2G413069	Zm00001d053575	intergenic	LOC103654795	ZEAMMB73_Zm00001d053575, GRMZM2G413069	probable serine/threonine-protein kinase SIS8	probable serine/threonine-protein kinase SIS8|Protein kinase domain superfamily protein	4	235458067	chr4.S_235458067	0.2527	T	NC_050099.1	12	238386738	NC_050099.1	plus	4577	Zea mays	103654795
VB_CCAAVE;VB_CAAVE	GRMZM2G151266	Zm00001d034515	intergenic	LOC103644204	ZEAMMB73_Zm00001d034515, GRMZM2G151266, GRMZM2G454176	homeobox-DDT domain protein RLT3	homeobox-DDT domain protein RLT3|putative homeodomain-like transcription factor superfamily protein	1	295439173	chr1.S_295439173	0.1364	C	NC_050096.1	18	296864427	NC_050096.1	minus	4577	Zea mays	103644204
VB_CCAAVE;VB_CAAVE	GRMZM2G064437	Zm00001d021938	intergenic	LOC100193474	ZEAMMB73_Zm00001d021938, GRMZM2G064437		proton myo-inositol cotransporter|Putative polyol transporter 1	7	166565066	chr7.S_166565066	0.12	G	NC_050102.1	2	170138766	NC_050102.1	minus	4577	Zea mays	100193474
VB_CCAAVE;VB_CAAVE;VB_AAVE	GRMZM2G066362	Zm00001d039675	intergenic	LOC100276684	ZEAMMB73_Zm00001d039675, GRMZM2G066362	Dol-P-Man:Man(5)GlcNAc(2)-PP-Dol alpha-13-mannosyltransferase	Dol-P-Man:Man(5)GlcNAc(2)-PP-Dol alpha-1,3-mannosyltransferase-like	3	11652505	chr3.S_11652505	0.1145	T	NC_050098.1	13	12251652	NC_050098.1	plus	4577	Zea mays	100276684
VB_CCAAVE;VB_CAAVE;VB_AAVE	GRMZM2G148074	Zm00001d029934	intergenic	LOC103637666	ZEAMMB73_Zm00001d029934, GRMZM2G148074	homeobox-leucine zipper protein HOX1-like	homeobox-leucine zipper protein HOX1-like|Homeobox-leucine zipper protein HAT4|putative homeobox DNA-binding and leucine zipper domain family protein	1	95105722	chr1.S_95105722	0.2527	C	NC_050096.1	4	94358786	NC_050096.1	plus	4577	Zea mays	103637666
VB_CCAAVE;VB_CAAVE;VB_AAVE	GRMZM2G112154	Zm00001d029933	intergenic	LOC103637665	ZEAMMB73_Zm00001d029933, GRMZM2G112154	protein NRT1/ PTR FAMILY 6.3	protein NRT1/ PTR FAMILY 6.3	1	95105722	chr1.S_95105722	0.2636	C	NC_050096.1	4	94150803	NC_050096.1	minus	4577	Zea mays	103637665
VB_CCAAVE;VB_CAAVE;VB_AAVE	GRMZM2G130062	Zm00001d023243	intergenic	LOC100280499	ZEAMMB73_Zm00001d023243, GRMZM2G130062		2-isopropylmalate synthase B|2-isopropylmalate synthase 1 chloroplastic	10	1348998	chr10.S_1348998	0.1182	T	NC_050105.1	12	1256253	NC_050105.1	minus	4577	Zea mays	100280499
VB_CCAAVE;VB_CAAVE;VB_AAVE	GRMZM2G036783	Zm00001d005780	intergenic	LOC103647442	ZEAMMB73_Zm00001d005780, GRMZM2G036783		gamma-glutamyl peptidase 3|Gamma-glutamyl peptidase 1|putative glutamine amidotransferase YLR126C	2	188064213	chr2.S_188064213	0.2745	A	NC_050097.1	3	187652612	NC_050097.1	plus	4577	Zea mays	103647442
VB_CCAAVE;VB_CAAVE;VB_AAVE	GRMZM2G129493	Zm00001d003317	intergenic	LOC109943987	ZEAMMB73_Zm00001d003317, GRMZM2G129493		polygalacturonase inhibitor|Leucine-rich repeat (LRR) family protein	2	40003501	chr2.S_40003501	0.2055	C	NC_050097.1	1	39916806	NC_050097.1	plus	4577	Zea mays	109943987
VB_CCAAVE;VB_CAAVE;VB_AAVE;IZ_T;IZ_A;VB_D;PZ_A;IZ_VB_D	GRMZM2G505380	Zm00001d002836	downstream	LOC103646151	ZEAMMB73_Zm00001d002836, GRMZM2G505380		protein O-glucosyltransferase 1|downstream target of AGL15 2	2	24257481	chr2.S_24257481	0.3527	G	NC_050097.1	6	24407594	NC_050097.1	minus	4577	Zea mays	103646151
VB_D;IZ_VB_D;VB_PAVE;VB_LAAVE;VB_CCAAVE;VB_CAAVE	GRMZM2G088995	Zm00001d038859	intronic	LOC100281518	ZEAMMB73_Zm00001d038859, GRMZM2G088995, GRMZM5G899656	phosphoribosylamine--glycine ligase	phosphoribosylamine--glycine ligase|Phosphoribosylamine--glycine ligase chloroplastic	6	165988552	chr6.S_165988552	0.1927	G	NC_050101.1	5	173299490	NC_050101.1	plus	4577	Zea mays	100281518
VB_D;SZ_SA;SZ_CCA;SZ_CA;SZ_A;IZ_T;IZ_A	GRMZM2G302604	Zm00001d021936	intergenic	LOC100381931	ZEAMMB73_Zm00001d021936, GRMZM2G302604, cl42870_1		Polyol transporter 5-like	7	166466754	chr7.S_166466754	0.0545	C	NC_050102.1	2	169970917	NC_050102.1	plus	4577	Zea mays	100381931
VB_D;SZ_SA;SZ_CCA;SZ_CA;SZ_A;IZ_T;IZ_A	GRMZM2G071959	Zm00001d020580	intergenic	LOC100273030	ZEAMMB73_Zm00001d020580, GRMZM2G071959, histone2b1		histone H2B.1	7	123598887	chr7.S_123598887	0.3364	T	NC_050102.1	1	125110073	NC_050102.1	plus	4577	Zea mays	100273030
VB_LAAVE;VB_CAAVE	GRMZM2G020852	Zm00001d047142	intergenic	LOC103638966	ZEAMMB73_Zm00001d047142, GRMZM2G020852	expansin-B1-like	expansin-B1-like|Expansin-B4	9	119938044	chr9.S_119938044	0.3091	G	NC_050104.1	4	123283006	NC_050104.1	minus	4577	Zea mays	103638966
VB_LAAVE;VB_CAAVE;VB_AAVE	GRMZM2G417092	Zm00001d007590	intergenic	LOC103648149	ZEAMMB73_Zm00001d007590, GRMZM2G417092		SKP1-like protein 1	2	235802970	chr2.S_235802970	0.2673	T	NC_050097.1	1	235047462	NC_050097.1	minus	4577	Zea mays	103648149
VB_LAAVE;VB_CCAAVE	GRMZM2G301512	Zm00001d053587	intergenic	LOC100193510	ZEAMMB73_Zm00001d053587, GRMZM2G301512	U-box domain-containing protein 34	U-box domain-containing protein 34|Putative U-box domain protein kinase family	4	235458067	chr4.S_235458067	0.4236	T	NC_050099.1	10	238909303	NC_050099.1	minus	4577	Zea mays	100193510
VB_LAAVE;VB_CCAAVE	GRMZM2G168404	Zm00001d053586	intergenic	LOC103654805	ZEAMMB73_Zm00001d053586, GRMZM2G168404	allene oxide synthase 3	allene oxide synthase 3|putative cytochrome P450 superfamily protein	4	235458067	chr4.S_235458067	0.1136	T	NC_050099.1	1	238823998	NC_050099.1	minus	4577	Zea mays	103654805
VB_LAAVE;VB_CCAAVE	GRMZM2G093987	Zm00001d046549	intergenic	LOC103638709	ZEAMMB73_Zm00001d046549, GRMZM2G093987, GRMZM2G316232	116 kDa U5 small nuclear ribonucleoprotein component-like	116 kDa U5 small nuclear ribonucleoprotein component-like|110 kDa U5 small nuclear ribonucleoprotein component CLO|putative translation elongation factor family protein	9	95440844	chr9.S_95440844	0.0818	G	NC_050104.1	10	97342331	NC_050104.1	minus	4577	Zea mays	103638709
VB_LAAVE;VB_CCAAVE	GRMZM2G095331	Zm00001d041390	intergenic	LOC100277629	ZEAMMB73_Zm00001d041390, GRMZM2G095331	Cysteine/Histidine-rich C1 domain family protein	uncharacterized protein LOC100277629	3	115424397	chr3.S_115424397	0.1564	C	NC_050098.1	1	116722182	NC_050098.1	plus	4577	Zea mays	100277629
VB_LAAVE;VB_CCAAVE;VB_AAVE	GRMZM2G134130	Zm00001d035135	intergenic	LOC100280994	ZEAMMB73_Zm00001d035135, GRMZM2G134130	photosystem II core complex proteins psbY	photosystem II core complex proteins psbY|photosystem II core complex protein psbY	6	6618676	chr6.S_6618676	0.1436	A	NC_050101.1	1	11827950	NC_050101.1	minus	4577	Zea mays	100280994
VB_LAAVE;VB_CCAAVE;VB_AAVE	GRMZM2G072671	Zm00001d034578	intergenic	LOC100283893	ZEAMMB73_Zm00001d034578, GRMZM2G072671	RNA-binding protein 8A	RNA-binding protein 8A	1	296960013	chr1.S_296960013	0.0745	G	NC_050096.1	4	298408181	NC_050096.1	plus	4577	Zea mays	100283893
VB_LAAVE;VB_CCAAVE;VB_AAVE	GRMZM5G818514	Zm00001d015130	intergenic	LOC100273128	ZEAMMB73_Zm00001d015130, GRMZM5G818514		putative RING zinc finger domain superfamily protein|SBP (S-ribonuclease binding protein) family protein	5	76681843	chr5.S_76681843	0.1636	G	NC_050100.1	4	76498764	NC_050100.1	minus	4577	Zea mays	100273128
VB_LAAVE;VB_CCAAVE;VB_AAVE	GRMZM2G116140	Zm00001d014757	intergenic	LOC100381320	ZEAMMB73_Zm00001d014757, GRMZM2G116140		ripening-related protein|pectin methylesterase inhibitor 1|ripening protein	5	61795408	chr5.S_61795408	0.3873	G	NC_050100.1	1	61834059	NC_050100.1	minus	4577	Zea mays	100381320
VB_LAAVE;VB_CCAAVE;VB_CAAVE;VB_AAVE	GRMZM2G053023	Zm00001d034491	intergenic	LOC100856910	ZEAMMB73_Zm00001d034491, GRMZM2G053023	thioredoxin H-type 5	thioredoxin H-type 5	1	294494118	chr1.S_294494118	0.2727	T	NC_050096.1	3	296094977	NC_050096.1	minus	4577	Zea mays	100856910
VB_LAAVE;VB_CCAAVE;VB_CAAVE;VB_AAVE	GRMZM2G072156	Zm00001d034490	intergenic	LOC100382147	ZEAMMB73_Zm00001d034490, GRMZM2G072156	Cactin	Cactin	1	294494118	chr1.S_294494118	0.16	T	NC_050096.1	13	296047236	NC_050096.1	plus	4577	Zea mays	100382147
VB_LAAVE;VB_CCAAVE;VB_CAAVE;VB_AAVE	GRMZM2G087192	Zm00001d003584	intergenic	opr5	ZEAMMB73_Zm00001d003584, GRMZM2G087192		12-oxophytodienoate reductase5|12-oxo-phytodienoic acid reductase 5|12-oxo-phytodienoic acid reductase5|IDP1994	2	49016282	chr2.S_49016282	0.2382	A	NC_050097.1	5	48964580	NC_050097.1	plus	4577	Zea mays	732829
VB_LWR;SZ_SA;SZ_P;SZ_CCA;SZ_CA;SZ_A;PZ_VB_N;IZ_A	GRMZM2G178645	Zm00001d047436	intergenic	LOC103639115	ZEAMMB73_Zm00001d047436, GRMZM2G178645	AAA-ATPase ASD mitochondrial	AAA-ATPase At3g28580	9	129983704	chr9.S_129983704	0.3036	T	NC_050104.1	2	133512824	NC_050104.1	minus	4577	Zea mays	103639115
VB_N;PZ_VB_N	GRMZM2G013045	Zm00001d039323	intergenic	LOC103649553	ZEAMMB73_Zm00001d039323, GRMZM2G013045, Yucca8		indole-3-pyruvate monooxygenase YUCCA4|indole-3-pyruvate monooxygenase YUCCA2	3	1852219	chr3.S_1852219	0.1545	A	NC_050098.1	4	2645413	NC_050098.1	minus	4577	Zea mays	103649553
VB_N;PZ_VB_N	GRMZM2G466044	Zm00001d017462	intergenic	LOC103627498	ZEAMMB73_Zm00001d017462, GRMZM2G466044		ethylene-responsive transcription factor 2|Ethylene-responsive transcription factor 1A|putative AP2/EREBP transcription factor superfamily protein	5	196678617	chr5.S_196678617	0.2309	G	NC_050100.1	1	195550852	NC_050100.1	minus	4577	Zea mays	103627498
VB_N;SZ_LA;SZ_CCA;IZ_T;IZ_A	GRMZM2G301071	Zm00001d033954	intergenic	LOC100384369	ZEAMMB73_Zm00001d033954, GRMZM2G301071	CwfJ-like family protein	uncharacterized protein LOC100384369	1	279572240	chr1.S_279572240	0.08	A	NC_050096.1	8	281333210	NC_050096.1	plus	4577	Zea mays	100384369
VB_N;VB_A	GRMZM2G028132	Zm00001d029055	intergenic	LOC100279825	ZEAMMB73_Zm00001d029055, GRMZM2G028132, GRMZM2G043456	DNA-directed RNA polymerase I subunit 1	DNA-directed RNA polymerase I subunit 1|DNA-directed RNA polymerase I subunit RPA1|putative DNA-directed RNA polymerase family protein	1	56221545	chr1.S_56221545	0.3836	C	NC_050096.1	22	55829055	NC_050096.1	minus	4577	Zea mays	100279825
VB_N;VB_LWR;SZ_P;SZ_LA;SZ_CCA;SZ_CA;SZ_A	GRMZM2G168980	Zm00001d017671	intergenic	LOC100383936	ZEAMMB73_Zm00001d017671, GRMZM2G168980		E3 ubiquitin-protein ligase PUB23-like	5	203652093	chr5.S_203652093	0.0873	C	NC_050100.1	1	206246137	NC_050100.1	plus	4577	Zea mays	100383936
VB_N;VB_LWR;VB_A;SZ_SA;SZ_P;SZ_LA;SZ_CCA;SZ_CA;SZ_A;IZ_T;IZ_A	GRMZM2G071277	Zm00001d017612	downstream	LOC100284526	ZEAMMB73_Zm00001d017612, GRMZM2G071277		RING zinc finger protein-like|brassinosteroid-responsive RING-H2|putative RING zinc finger domain superfamily protein	5	201595103	chr5.S_201595103	0.0782	G	NC_050100.1	1	204304698	NC_050100.1	minus	4577	Zea mays	100284526
VB_PAVE;VB_AAVE	GRMZM2G095308	Zm00001d002036	intergenic	LOC100278586	ZEAMMB73_Zm00001d002036, GRMZM2G095308		Golgin candidate 2-like	2	4834396	chr2.S_4834396	0.3	C	NC_050097.1	10	5110080	NC_050097.1	plus	4577	Zea mays	100278586
VB_PAVE;VB_CCAAVE;VB_CAAVE;VB_AAVE	ERF1	Zm00001d009103	intergenic	LOC542184	ZEAMMB73_Zm00001d009103, ERF1, GRMZM2G053503		ethylene-responsive factor-like protein 1|putative AP2/EREBP transcription factor superfamily protein	8	36484612	chr8.S_36484612	0.2727	G	NC_050103.1	2	36524821	NC_050103.1	plus	4577	Zea mays	542184
VB_PAVE;VB_LAAVE;VB_CCAAVE;VB_CAAVE	GRMZM5G827496	Zm00001d038181	intergenic	LOC100274435	ZEAMMB73_Zm00001d038181, GRMZM5G827496	Protein NRT1/ PTR FAMILY 3.1	Protein NRT1/ PTR FAMILY 3.1-like	6	150805211	chr6.S_150805211	0.2527	G	NC_050101.1	3	157782312	NC_050101.1	minus	4577	Zea mays	100274435
VB_PAVE;VB_LAAVE;VB_CCAAVE;VB_CAAVE;VB_AAVE	GRMZM2G146502	Zm00001d052527	upstream	LOC542557	ZEAMMB73_Zm00001d052527, GRMZM2G146502, RCP2, ZmRCP2, agp, rc123A, rcph2	root cap periphery gene 2	root cap periphery gene 2|arabinogalactan protein|root cap 123A|root cap periphery gene2|root cap protein 2	4	192219130	chr4.S_192219130	0.1655	T	NC_050099.1	2	194137456	NC_050099.1	plus	4577	Zea mays	542557
VB_PAVE;VB_LAAVE;VB_CCAAVE;VB_CAAVE;VB_AAVE	Ein2-25	Zm00001d039341	intergenic	LOC103649560	ZEAMMB73_Zm00001d039341, Ein2-25, GRMZM2G068217	protein ETHYLENE-INSENSITIVE 2	protein ETHYLENE-INSENSITIVE 2|ethylene insensitive 2	3	2067650	chr3.S_2067650	0.1273	C	NC_050098.1	10	2918303	NC_050098.1	minus	4577	Zea mays	103649560
VB_PAVE;VB_LAAVE;VB_CCAAVE;VB_CAAVE;VB_AAVE	GRMZM2G086637	Zm00001d010049	intergenic	LOC100281982	ZEAMMB73_Zm00001d010049, GRMZM2G086637		patellin-5|putative patellin family protein	8	97035312	chr8.S_97035312	0.3927	C	NC_050103.1	4	96881450	NC_050103.1	minus	4577	Zea mays	100281982
VB_SAAVE;VB_AAVE;VB_SAAVE;VB_CAAVE;VB_AAVE	GRMZM5G893216	Zm00001d026375	intronic	LOC100193105	ZEAMMB73_Zm00001d026375, GRMZM5G893216			10	144616899	chr10.S_144616899	0.1836	G	NC_050105.1	6	146070963	NC_050105.1	minus	4577	Zea mays	100193105
VB_SAAVE;VB_CAAVE	GRMZM2G116126	Zm00001d034364	intergenic	LOC103644142	ZEAMMB73_Zm00001d034364, GRMZM2G116126	trafficking protein particle complex subunit 8	trafficking protein particle complex subunit 8|Tetratricopeptide repeat (TPR)-like superfamily protein	1	290820481	chr1.S_290820481	0.3418	C	NC_050096.1	30	292558638	NC_050096.1	plus	4577	Zea mays	103644142
VB_SAAVE;VB_CAAVE	GRMZM2G450228	Zm00001d008553	intergenic	LOC103636755	ZEAMMB73_Zm00001d008553, GRMZM2G450228		E3 ubiquitin-protein ligase WAV3|Zinc finger (C3HC4-type RING finger) family protein|inter-alpha-trypsin inhibitor heavy chain H1	8	12790436	chr8.S_12790436	0.3818	A	NC_050103.1	1	12804553	NC_050103.1	minus	4577	Zea mays	103636755
VB_SAAVE;VB_CAAVE;VB_AAVE	GRMZM2G370863	Zm00001d050452	intergenic	LOC103653502	ZEAMMB73_Zm00001d050452, GRMZM2G370863	mini zinc finger protein 4	mini zinc finger protein 4|Mini zinc finger protein 2	4	89151252	chr4.S_89151252	0.0421	A	NC_050099.1	1	89175024	NC_050099.1	plus	4577	Zea mays	103653502
VB_SAAVE;VB_CAAVE;VB_AAVE	GRMZM2G011520	Zm00001d047396	intergenic	LOC100277184	ZEAMMB73_Zm00001d047396, GRMZM2G011520	Dual specificity phosphatase Cdc25	Arsenate reductase 2.1-like	9	128668334	chr9.S_128668334	0.1673	A	NC_050104.1	3	132402214	NC_050104.1	minus	4577	Zea mays	100277184
VB_SAAVE;VB_CAAVE;VB_AAVE;PZ_VB_D	GRMZM2G151873	Zm00001d034618	intergenic	LOC100284881	ZEAMMB73_Zm00001d034618, GRMZM2G151873	myosin-like protein	myosin-like protein|Protein FLC EXPRESSOR	1	297975670	chr1.S_297975670	0.0982	C	NC_050096.1	4	299422351	NC_050096.1	minus	4577	Zea mays	100284881
VB_SAAVE;VB_CAAVE;VB_AAVE;VB_PAVE;VB_LAAVE;VB_CCAAVE;VB_CAAVE;VB_AAVE;SZ_P;SZ_CCA;EZ_A	GRMZM2G381429	Zm00001d023553	intergenic	LOC103642293	ZEAMMB73_Zm00001d023553, GRMZM2G381429		LOW QUALITY PROTEIN: probable disease resistance protein RF9|Disease resistance protein RPM1	10	9908733	chr10.S_9908733	0.2836	G	NC_050105.1	3	9740707	NC_050105.1	plus	4577	Zea mays	103642293
VB_SAAVE;VB_CCAAVE;VB_CAAVE;VB_AAVE	GRMZM2G122274	Zm00001d013530	#N/A	LOC103625980	ZEAMMB73_Zm00001d013530, GRMZM2G122274		protein FLOURY ENDOSPERM 6, chloroplastic|5'-AMP-activated protein kinase-related|nucleolin 1	5	13726649	chr5.S_13726649	0.2891	#N/A	NC_050100.1	9	13828654	NC_050100.1	minus	4577	Zea mays	103625980
VB_SAAVE;VB_CCAAVE;VB_CAAVE;VB_AAVE;IZ_VB_CA;IZ_VB_A	GRMZM5G836683	Zm00001d013035	intergenic	LOC100282501	ZEAMMB73_Zm00001d013035, GRMZM5G836683		cycloartenol-C-24-methyltransferase 1	5	3535356	chr5.S_3535356	0.2073	T	NC_050100.1	17	3731986	NC_050100.1	plus	4577	Zea mays	100282501
VB_SAAVE;VB_LAAVE;VB_CCAAVE;VB_CAAVE;VB_AAVE	GRMZM2G078412	Zm00001d032373	intergenic	LOC541870	ZEAMMB73_Zm00001d032373, GRMZM2G078412, crs1	chloroplast RNA splicing 1	chloroplastic group IIA intron splicing facilitator CRS1, chloroplastic|CL1179_1|chloroplast RNA splicing1|chloroplastic RNA splicing factor 1|protein CHLOROPLAST RNA SPLICING 1	1	224370192	chr1.S_224370192	0.1364	C	NC_050096.1	8	225912593	NC_050096.1	minus	4577	Zea mays	541870
VB_SAAVE;VB_PAVE;VB_LAAVE;VB_AAVE;SZ_LA;SZ_CCA;SZ_CA	GRMZM2G122073	Zm00001d048608	intergenic	LOC103652672	ZEAMMB73_Zm00001d048608, GRMZM2G122073	protein ALTERED XYLOGLUCAN 4	protein ALTERED XYLOGLUCAN 4|putative DUF231 domain containing family protein	4	1220443	chr4.S_1220443	0.3993	C	NC_050099.1	1	1563901	NC_050099.1	plus	4577	Zea mays	103652672
VB_SAAVE;VB_PAVE;VB_LAAVE;VB_AAVE;SZ_LA;SZ_CCA;SZ_CA	GRMZM5G803334	Zm00001d048606	intergenic	LOC103652669	ZEAMMB73_Zm00001d048606, GRMZM5G803334, GRMZM5G857620	RHOMBOID-like protein 1	RHOMBOID-like protein 2	4	1220443	chr4.S_1220443	0.1855	C	NC_050099.1	3	1423078	NC_050099.1	plus	4577	Zea mays	103652669
VB_SAAVE;VB_PAVE;VB_LAAVE;VB_CCAAVE;VB_CAAVE;VB_AAVE	GRMZM2G092232	Zm00001d027337	intergenic	LOC103630746	ZEAMMB73_Zm00001d027337, GRMZM2G092232	kinesin-like protein KIN-14E	kinesin-like protein KIN-14E|Di-glucose binding protein with Kinesin motor domain|kinesin heavy chain	1	3194281	chr1.S_3194281	0.4964	C	NC_050096.1	22	3215323	NC_050096.1	plus	4577	Zea mays	103630746
VB_SAAVE;VB_PAVE;VB_LAAVE;VB_CCAAVE;VB_CAAVE;VB_AAVE	GRMZM2G314660	Zm00001d027335	intergenic	LOC103644381	ZEAMMB73_Zm00001d027335, GRMZM2G314660		trihelix transcription factor GTL1|Trihelix transcription factor GT-2	1	3194281	chr1.S_3194281	0.2127	C	NC_050096.1	3	3163399	NC_050096.1	minus	4577	Zea mays	103644381
VB_SAAVE;VB_PAVE;VB_LAAVE;VB_CCAAVE;VB_CAAVE;VB_AAVE	GRMZM2G017081	Zm00001d014756	intergenic	LOC100280697	ZEAMMB73_Zm00001d014756, GRMZM2G017081, cyclin9		cyclin-A2	5	61795408	chr5.S_61795408	0.0473	G	NC_050100.1	13	61667227	NC_050100.1	minus	4577	Zea mays	100280697
